# Supplementary material for: 2-Phenyl­acetic acid–(E,E)-4,4’-(hydra­zinediylidene)dipyridine (2/1)
Source: Acta Crystallogr Sect E Struct Rep Online. 2010 Sep 25;66(Pt 10):o2629. doi: 10.1107/S1600536810037694 (PMC2983171; doi:10.1107/S1600536810037694)
Supplement: Supplementary file 2 [file e-66-o2629-Isup2.hkl]

#
# h,k,l, Fc-squared, Fo-squared, sigma(Fo-squared) and status flag
#
data_I
_shelx_title ' cd0468b in P2(1)/c'
_shelx_refln_list_code          4
_shelx_F_calc_maximum      180.75
_exptl_crystal_F_000       508.00
_reflns_d_resolution_high  0.8409
 
loop_
 _symmetry_equiv_pos_as_xyz
 'x, y, z'
 '-x, y+1/2, -z+1/2'
 '-x, -y, -z'
 'x, -y-1/2, z-1/2'
 
_cell_length_a    11.6770
_cell_length_b     4.4250
_cell_length_c    23.5870
_cell_angle_alpha  90.000
_cell_angle_beta   95.475
_cell_angle_gamma  90.000
 
_shelx_F_squared_multiplier     1.000
 
loop_
 _refln_index_h
 _refln_index_k
 _refln_index_l
 _refln_F_squared_calc
 _refln_F_squared_meas
 _refln_F_squared_sigma
 _refln_observed_status
   2   0   0     1986.49     1950.03     28.36 o
   3   0   0      305.58      419.49     39.77 o
   4   0   0     1279.63     1333.59     31.84 o
   5   0   0      285.45      326.89     35.68 o
   7   0   0      900.06      936.48     38.48 o
   8   0   0     1220.17     1233.99     25.54 o
   9   0   0      147.49      146.40     16.80 o
  11   0   0      294.73      280.30     29.75 o
  12   0   0      195.58      179.25     36.39 o
  13   0   0        9.00        8.10      5.98 o
   1   1   0     2237.33     2298.38     24.90 o
   2   1   0     7993.97     7896.97    643.14 o
   3   1   0      873.87      867.21     13.31 o
   4   1   0        0.90        4.18      2.73 o
   5   1   0       59.85       32.37      4.69 o
   6   1   0        9.94       13.23      3.73 o
   7   1   0       54.43       64.58      7.39 o
   8   1   0        0.04        5.87      5.87 o
   9   1   0        7.75       11.26      4.84 o
  10   1   0      103.16       79.83      9.55 o
  11   1   0        0.40        2.55      2.97 o
  12   1   0       41.98       33.03      5.61 o
  13   1   0       23.31       11.57      4.95 o
   0   2   0      117.96      120.33     13.66 o
   1   2   0      114.24      116.75      8.97 o
   2   2   0      171.35      158.63      9.70 o
   3   2   0      135.25      130.22      4.29 o
   4   2   0        6.86        4.00      0.96 o
   5   2   0       29.58       31.78      4.77 o
   6   2   0       90.67       74.75      8.08 o
   7   2   0      170.96      150.57      9.05 o
   8   2   0       15.23       12.00      2.32 o
   9   2   0      143.69      139.47      6.19 o
  10   2   0        7.26        3.28      5.65 o
  11   2   0       10.77       14.36      6.05 o
  12   2   0       20.83       22.31      6.25 o
   1   3   0      310.36      344.86     26.40 o
   2   3   0       62.59       60.21      4.03 o
   3   3   0       91.70       87.92      4.14 o
   4   3   0        9.91        7.12      1.65 o
   5   3   0       28.06       32.30      5.02 o
   6   3   0       11.69       11.21      3.01 o
   7   3   0      484.23      521.56     19.92 o
   8   3   0       51.54       67.97     10.88 o
   9   3   0        8.35        9.19      4.05 o
  10   3   0        6.76        7.29      3.63 o
  11   3   0       16.12       13.23      3.24 o
   0   4   0       70.63       68.67     16.39 o
   1   4   0       10.23       15.98      3.05 o
   2   4   0       95.86       99.06      9.93 o
   3   4   0       54.72       38.99      8.52 o
   4   4   0        0.89        5.68      2.41 o
   5   4   0      560.09      621.15     40.92 o
   6   4   0        0.00        4.08      3.84 o
   7   4   0       26.15       21.72      9.79 o
   8   4   0        3.61        4.21      2.02 o
   1   5   0        4.35       11.22      3.06 o
   2   5   0        6.60        7.25      5.37 o
   3   5   0        0.14       11.53      3.44 o
   4   5   0        0.07        3.08      2.18 o
 -13   1   1       20.29       28.43      7.10 o
 -12   1   1      126.60      138.53     15.91 o
 -11   1   1       21.10       24.43      5.81 o
 -10   1   1       72.28       57.00      6.26 o
  -9   1   1        0.19        1.55      2.32 o
  -8   1   1        4.40        0.68      7.84 o
  -7   1   1      194.82      175.28      6.43 o
  -6   1   1      995.67      971.34      9.76 o
  -5   1   1       69.38       52.82      6.53 o
  -4   1   1      374.36      363.13      9.10 o
  -3   1   1      107.05       86.53      4.51 o
  -2   1   1    12312.66    11808.72    890.58 o
  -1   1   1     4366.01     4316.89    286.70 o
   0   1   1      230.60      262.37     10.26 o
   1   1   1     3062.96     3163.51     49.82 o
   2   1   1      278.24      265.62      5.34 o
   3   1   1      134.85      139.52     11.55 o
   4   1   1       13.72       24.74      3.24 o
   5   1   1       29.14       29.23      9.21 o
   6   1   1      148.36      169.29     12.67 o
   7   1   1      253.95      293.01     19.93 o
   8   1   1       15.90       24.89      6.91 o
   9   1   1      551.02      536.52     28.79 o
  10   1   1       25.55       11.17      6.77 o
  11   1   1        0.49        6.52      2.75 o
  12   1   1        4.75        7.03      2.59 o
  13   1   1       43.99       33.17      5.63 o
 -12   2   1        2.00       13.20      4.93 o
 -11   2   1       70.86       79.25     10.60 o
 -10   2   1        9.41        8.04      3.13 o
  -9   2   1      581.73      558.71     20.15 o
  -8   2   1      183.93      200.78      6.85 o
  -7   2   1       75.09       74.45      5.43 o
  -6   2   1       24.06       23.62      3.02 o
  -5   2   1        0.86        3.07      1.44 o
  -4   2   1     1128.98     1228.92     15.15 o
  -3   2   1      262.11      270.90      6.63 o
  -2   2   1      208.78      196.65      7.90 o
  -1   2   1     1120.56     1161.81     19.88 o
   0   2   1      367.04      379.14     10.38 o
   1   2   1      598.81      578.32      9.10 o
   2   2   1        0.66        3.42      1.02 o
   3   2   1      555.08      553.63     11.46 o
   4   2   1       19.77       19.45      4.76 o
   5   2   1       18.82       10.15      2.20 o
   6   2   1      170.97      173.57     19.34 o
   7   2   1      945.74      933.15     32.60 o
   8   2   1       69.71       56.49      8.95 o
   9   2   1      213.00      211.03     12.37 o
  10   2   1      274.98      273.14     23.92 o
  11   2   1        5.00       11.50      3.21 o
  12   2   1       13.71       12.64      3.19 o
 -11   3   1        0.30        4.28      2.34 o
 -10   3   1       55.03       64.07      4.90 o
  -9   3   1        0.44        4.02      3.38 o
  -8   3   1      155.68      157.80      9.70 o
  -7   3   1      930.96     1078.97     24.51 o
  -6   3   1      145.99      162.08     14.61 o
  -5   3   1      184.48      207.90     10.19 o
  -4   3   1      115.74      128.69      6.62 o
  -3   3   1      309.52      343.95     12.90 o
  -2   3   1      193.78      187.88     16.65 o
  -1   3   1      108.24      107.96      8.70 o
   0   3   1      519.89      544.77      8.47 o
   1   3   1       32.60       42.17      6.96 o
   2   3   1       87.00      100.21      8.43 o
   3   3   1        8.09        6.76      2.37 o
   4   3   1      171.23      176.53      8.29 o
   5   3   1      264.47      289.39     11.69 o
   6   3   1        0.65        2.01      1.96 o
   7   3   1      344.40      385.20     11.40 o
   8   3   1        0.24        7.51      3.61 o
   9   3   1       38.80       37.97      5.95 o
  10   3   1        1.46        7.63      3.37 o
  11   3   1       58.26       61.12      7.19 o
  -9   4   1        3.22        5.11      5.55 o
  -8   4   1       15.82       12.68      3.53 o
  -7   4   1       85.09       86.82      5.45 o
  -6   4   1        5.19        6.97      2.33 o
  -5   4   1        0.80        3.02      3.88 o
  -4   4   1        2.31        2.72      2.92 o
  -3   4   1        5.03        7.72      1.57 o
  -2   4   1        0.00        6.64      2.61 o
  -1   4   1       15.11       12.01      4.02 o
   0   4   1       17.91       13.45      5.26 o
   1   4   1       85.24       97.51      9.50 o
   2   4   1        8.64       12.32      3.51 o
   3   4   1       61.70       70.99     11.96 o
   4   4   1       86.77       88.61     13.17 o
   5   4   1      132.37      135.81      8.53 o
   6   4   1        9.47        6.65      1.84 o
   7   4   1       38.46       31.49      4.56 o
   8   4   1        3.84        6.46      3.74 o
  -4   5   1       12.10       10.84      3.48 o
  -3   5   1        2.48        8.99      5.32 o
  -2   5   1        0.73       10.13      2.40 o
  -1   5   1       75.11       89.39      6.92 o
   0   5   1        1.19        3.96      3.00 o
   1   5   1       89.72      115.29      9.57 o
   2   5   1       27.08       43.57      5.32 o
   3   5   1       64.53       81.68      8.06 o
   4   5   1        8.59        8.11      4.77 o
 -13   0   2       38.81       33.00      6.61 o
 -12   0   2       40.96       40.26      8.41 o
 -11   0   2      170.30      170.67     25.57 o
 -10   0   2      684.55      683.07     24.61 o
  -9   0   2        3.26        6.67      3.32 o
  -8   0   2      166.38      127.99      7.03 o
  -7   0   2      158.36      172.55      8.50 o
  -6   0   2      883.75      881.71     16.44 o
  -5   0   2     1175.79     1125.19     22.51 o
  -4   0   2      250.03      210.69      7.70 o
  -3   0   2     3906.42     3270.88    296.48 o
  -2   0   2      147.21      131.72      3.23 o
  -1   0   2      138.57      146.55      6.92 o
   1   0   2      301.27      241.70     10.91 o
   2   0   2      304.39      306.38     14.15 o
   3   0   2      402.71      379.77     24.51 o
   4   0   2      196.06      217.36     27.92 o
   5   0   2       31.21       31.76      5.94 o
   6   0   2     1510.64     1888.22     44.19 o
   7   0   2     1139.36     1314.05     24.24 o
   8   0   2        5.39       21.84      7.63 o
   9   0   2      241.24      291.28     41.79 o
  10   0   2      258.09      234.63     29.86 o
  11   0   2      367.98      378.19     32.49 o
  13   0   2       90.84       91.31     22.58 o
 -13   1   2       14.31        7.32      2.83 o
 -12   1   2       15.91       11.71      3.32 o
 -11   1   2      612.15      594.71     34.02 o
 -10   1   2       78.64       62.17      5.24 o
  -9   1   2        0.09        3.40      1.79 o
  -8   1   2       76.07       77.30      4.94 o
  -7   1   2      741.32      686.93      7.94 o
  -6   1   2      443.37      417.98      7.13 o
  -5   1   2      345.30      325.96     12.48 o
  -4   1   2      338.53      318.16      9.86 o
  -3   1   2     2504.01     2494.21    117.90 o
  -2   1   2     2854.73     2730.82     24.60 o
  -1   1   2     1329.57     1323.60     11.50 o
   0   1   2     1314.82     1345.64     11.72 o
   1   1   2     1699.58     1552.41     16.61 o
   2   1   2      241.06      230.03      6.07 o
   3   1   2      198.58      177.29      7.90 o
   4   1   2        0.45        3.53      3.31 o
   5   1   2      521.97      540.13     19.56 o
   6   1   2       67.22       93.92     14.32 o
   7   1   2      665.51      732.41     21.58 o
   8   1   2      733.15      812.68     74.00 o
   9   1   2      246.51      231.00     18.41 o
  10   1   2       30.87       22.04     10.86 o
  11   1   2       15.55       18.57      7.11 o
  12   1   2        9.82       10.40      4.28 o
  13   1   2        5.54        3.41      2.57 o
 -12   2   2        0.62        5.40      3.43 o
 -11   2   2        0.11        2.79      2.16 o
 -10   2   2      176.38      166.73     11.03 o
  -9   2   2      300.98      310.66     11.14 o
  -8   2   2      382.51      372.67     11.63 o
  -7   2   2        2.54        8.67      4.10 o
  -6   2   2      215.70      213.65      6.02 o
  -5   2   2       42.09       46.94      4.26 o
  -4   2   2      493.72      518.33      6.67 o
  -3   2   2        6.88        5.83      0.97 o
  -2   2   2      363.58      384.81      9.81 o
  -1   2   2      319.01      307.33     10.13 o
   0   2   2       59.04       60.53      2.72 o
   1   2   2        0.41        5.10      2.41 o
   2   2   2      240.14      224.24     16.47 o
   3   2   2       66.05       60.16      4.77 o
   4   2   2       14.52       14.47      3.06 o
   5   2   2       28.96       35.26      4.98 o
   6   2   2       63.04       56.14     13.81 o
   7   2   2      142.32      124.24     19.11 o
   8   2   2       10.72        1.26      2.87 o
   9   2   2       35.01       30.93      7.29 o
  10   2   2       21.70       18.71      4.46 o
  11   2   2        0.79        7.80      5.79 o
  12   2   2        1.18        5.06      2.33 o
 -11   3   2        6.95       13.06      4.10 o
 -10   3   2        1.94        3.06      2.39 o
  -9   3   2       19.24       21.64      4.71 o
  -8   3   2        7.43        7.67      4.12 o
  -7   3   2      131.53      146.19      5.32 o
  -6   3   2       68.68       66.78      6.05 o
  -5   3   2       56.65       57.34      4.33 o
  -4   3   2       35.45       28.38      3.31 o
  -3   3   2        0.74        5.25      1.65 o
  -2   3   2        0.89        3.93      1.80 o
  -1   3   2        2.12        3.72      1.23 o
   0   3   2      624.66      692.67      9.17 o
   1   3   2      523.16      554.24     13.62 o
   2   3   2        1.59        1.35      0.96 o
   3   3   2       67.63       77.79      5.83 o
   4   3   2      194.11      186.32     10.36 o
   5   3   2      189.34      187.72     12.95 o
   6   3   2       69.45       57.68      6.22 o
   7   3   2       53.65       53.48      3.88 o
   8   3   2      121.47      122.88     11.12 o
   9   3   2       11.39        7.82      4.26 o
  10   3   2       11.65        9.03      2.84 o
  11   3   2       85.28       98.63      7.22 o
  -9   4   2        3.02        5.24      3.02 o
  -8   4   2       39.19       43.15      4.69 o
  -7   4   2        0.30        7.32      6.26 o
  -6   4   2        0.37        5.94      3.33 o
  -5   4   2       41.20       40.30     10.01 o
  -4   4   2       16.54        8.30      3.62 o
  -3   4   2        1.92        5.08      3.15 o
  -2   4   2        5.79        5.55      3.44 o
  -1   4   2      176.18      193.07     14.70 o
   0   4   2        1.01        3.99      1.59 o
   1   4   2        0.34        8.10      2.83 o
   2   4   2       49.32       53.26      4.66 o
   3   4   2       13.49        6.90      6.35 o
   4   4   2       45.59       38.84      5.54 o
   5   4   2      169.27      181.52     12.34 o
   6   4   2        1.28        6.57      2.63 o
   7   4   2        1.30        0.80      4.48 o
   8   4   2        6.35       11.67      5.34 o
  -4   5   2        5.92       14.89      4.13 o
  -3   5   2        0.03        4.69      2.49 o
  -2   5   2        3.40        8.89      2.80 o
  -1   5   2       29.38       23.11      6.67 o
   0   5   2       46.84       38.98      7.11 o
   1   5   2        2.22        3.66      2.35 o
   2   5   2        1.94        8.59      2.17 o
   3   5   2       16.44       13.78      4.13 o
   4   5   2        1.91        9.87      3.04 o
 -13   1   3        4.00        6.59      3.00 o
 -12   1   3       32.38       28.69      6.77 o
 -11   1   3      459.76      411.16     26.36 o
 -10   1   3        2.81        5.84      1.95 o
  -9   1   3       12.05        6.53      5.45 o
  -8   1   3      949.20      872.76     40.29 o
  -7   1   3       28.68       22.13      2.95 o
  -6   1   3      156.02      141.36      5.15 o
  -5   1   3      369.73      387.84     12.52 o
  -4   1   3     1585.40     1666.38     21.21 o
  -3   1   3     2424.13     2461.74     29.53 o
  -2   1   3      770.24      732.89      9.02 o
  -1   1   3      923.20      844.36      8.55 o
   0   1   3     3351.48     3276.15     31.78 o
   1   1   3       53.07       42.95      2.16 o
   2   1   3      204.74      209.51      7.33 o
   3   1   3      231.79      231.85      9.47 o
   4   1   3     1166.46     1253.19     21.62 o
   5   1   3      928.42     1111.76     29.24 o
   6   1   3       81.19       77.81      9.40 o
   7   1   3       31.43       50.63      6.47 o
   8   1   3      485.07      506.20     45.86 o
   9   1   3        7.66       25.71     16.93 o
  10   1   3       97.71      103.63     10.41 o
  11   1   3       37.08       46.13     10.04 o
  12   1   3        3.55       11.46      9.84 o
  13   1   3        4.81       11.10      4.46 o
 -12   2   3        6.14       11.27      2.77 o
 -11   2   3       32.69       31.57      5.29 o
 -10   2   3        0.41        4.99      2.48 o
  -9   2   3      581.22      661.15     18.39 o
  -8   2   3       84.09       77.79      8.59 o
  -7   2   3       25.08       20.93      3.91 o
  -6   2   3      179.05      168.81      5.65 o
  -5   2   3      278.38      270.77      8.56 o
  -4   2   3      106.53      111.40      5.32 o
  -3   2   3      719.21      753.13      8.90 o
  -2   2   3      997.95     1075.47     11.37 o
  -1   2   3       85.64       73.83      7.74 o
   0   2   3     1325.20     1334.81     13.43 o
   1   2   3       57.77       53.48      2.66 o
   2   2   3       10.01       10.43      1.26 o
   3   2   3       16.57       16.24      3.02 o
   4   2   3      556.91      649.77     10.66 o
   5   2   3      663.75      687.73     20.97 o
   6   2   3       29.56       25.98      6.25 o
   7   2   3       97.20      108.99     11.33 o
   8   2   3      163.73      151.31     24.26 o
   9   2   3       17.36       24.29      6.75 o
  10   2   3       12.50       10.94      5.88 o
  11   2   3        0.22        5.34      6.98 o
  12   2   3        6.75       17.26      5.47 o
 -11   3   3       90.47      113.95      6.96 o
 -10   3   3       20.68       17.28      3.59 o
  -9   3   3       15.54       10.43      3.85 o
  -8   3   3       44.16       40.77      5.46 o
  -7   3   3        0.94        7.31      2.58 o
  -6   3   3       36.53       35.30      3.75 o
  -5   3   3        0.28        4.50      5.85 o
  -4   3   3      155.52      137.01      7.96 o
  -3   3   3       26.61       18.01      2.95 o
  -2   3   3      192.54      197.31     17.08 o
  -1   3   3      152.47      137.95     14.73 o
   0   3   3       32.83       26.55      2.98 o
   1   3   3      390.09      378.57     10.04 o
   2   3   3      171.59      155.69     11.18 o
   3   3   3      237.06      255.88     25.30 o
   4   3   3        5.13        7.64      1.99 o
   5   3   3      179.81      166.33     10.21 o
   6   3   3      104.26      101.36     10.76 o
   7   3   3        5.43       16.24      3.68 o
   8   3   3      252.91      262.66     13.81 o
   9   3   3        4.25        6.82      2.80 o
  10   3   3      155.56      205.63     26.83 o
  11   3   3      130.15      158.09     14.16 o
  -9   4   3        2.65        4.27      2.76 o
  -8   4   3        0.65        6.12      6.56 o
  -7   4   3       17.39       18.28      3.29 o
  -6   4   3       57.85       47.86      5.66 o
  -5   4   3        5.94        6.22      5.67 o
  -4   4   3        2.62        9.22      3.15 o
  -3   4   3       59.36       60.65      4.28 o
  -2   4   3       33.06       15.07      3.14 o
  -1   4   3      230.20      235.60     16.98 o
   0   4   3      122.04      137.33     11.20 o
   1   4   3       92.53       93.37      8.51 o
   2   4   3        9.94       12.19      4.93 o
   3   4   3       64.15       42.01     15.70 o
   4   4   3        0.83        2.94      3.53 o
   5   4   3       39.75       34.49      8.04 o
   6   4   3       78.73       91.33      5.28 o
   7   4   3       79.41       85.27      8.79 o
   8   4   3        2.52        4.78      4.81 o
  -4   5   3       33.87       36.26      6.86 o
  -3   5   3       90.14      105.67      8.32 o
  -2   5   3        1.19        3.35      2.97 o
  -1   5   3        2.79        5.62      3.23 o
   0   5   3      102.91      136.44      9.57 o
   1   5   3        1.90        4.88      4.21 o
   2   5   3       31.53       45.71      4.82 o
   3   5   3      143.81      151.17     16.26 o
 -13   0   4      144.26      145.36     12.96 o
 -12   0   4      113.13       66.39     21.07 o
 -11   0   4      256.82      216.57     28.67 o
 -10   0   4      977.50      949.54     24.62 o
  -9   0   4      180.16      184.43     13.52 o
  -8   0   4      454.79      464.47     20.51 o
  -7   0   4        3.23        8.35      2.99 o
  -6   0   4      100.36       97.33      6.71 o
  -5   0   4      132.26      136.97      7.70 o
  -4   0   4     2016.66     1813.19     41.77 o
  -3   0   4     2444.60     2239.22     54.53 o
  -2   0   4     4315.48     3939.55    453.90 o
  -1   0   4     1817.47     1549.48     22.66 o
   0   0   4      182.89      160.78     13.41 o
   1   0   4    32671.49    31536.03   3146.55 o
   2   0   4        6.51        7.97      6.25 o
   3   0   4      910.43      837.33     20.98 o
   4   0   4     4676.48     5177.58   1035.06 o
   5   0   4     2662.14     2844.89     66.38 o
   6   0   4      747.15      642.54     33.47 o
   7   0   4       19.56       24.71      8.54 o
   8   0   4      318.69      354.59     39.78 o
   9   0   4       78.73       66.96     13.40 o
  10   0   4       27.09       35.71     10.58 o
  11   0   4      261.93      245.80     35.35 o
  12   0   4       27.35       31.54     12.94 o
  13   0   4       48.15       16.14      8.20 o
 -13   1   4        0.34        6.73      3.18 o
 -12   1   4       85.89       79.30      5.94 o
 -11   1   4       91.54       66.85      9.70 o
 -10   1   4      145.37      132.58      6.72 o
  -9   1   4       20.89       17.02      3.79 o
  -8   1   4       13.69       11.10      3.31 o
  -7   1   4      268.61      268.90      7.39 o
  -6   1   4        1.70        6.18      2.05 o
  -5   1   4        9.17       11.02      2.37 o
  -4   1   4      440.93      420.84     14.89 o
  -3   1   4      628.92      612.01      9.82 o
  -2   1   4     5620.12     5387.79    481.16 o
  -1   1   4    17570.32    17087.09   1391.50 o
   0   1   4     1914.36     1762.37     19.12 o
   1   1   4      910.75      807.49      8.43 o
   2   1   4      159.50      123.12     10.64 o
   3   1   4      398.02      386.44     12.20 o
   4   1   4      546.52      598.09     18.67 o
   5   1   4      108.68      135.61     12.20 o
   6   1   4      216.55      245.93     18.01 o
   7   1   4      402.23      422.86     34.78 o
   8   1   4       33.92       44.96     11.34 o
   9   1   4      108.41      136.90     12.73 o
  10   1   4        0.03        1.92      6.00 o
  11   1   4      269.49      237.20     22.20 o
  12   1   4       27.95       28.30      7.97 o
  13   1   4       31.10       24.55     10.38 o
 -12   2   4       16.42       15.08      3.63 o
 -11   2   4        2.70       10.92      3.93 o
 -10   2   4       34.88       46.26      4.52 o
  -9   2   4        6.24        6.41      4.35 o
  -8   2   4      481.52      545.74     19.02 o
  -7   2   4       38.33       26.77      8.58 o
  -6   2   4      181.68      174.57      5.75 o
  -5   2   4        0.29        8.42      2.23 o
  -4   2   4     1352.21     1390.12      8.45 o
  -3   2   4      151.96      138.70      3.63 o
  -2   2   4     3012.96     3232.29     37.91 o
  -1   2   4      209.51      205.44      5.99 o
   0   2   4      333.23      332.90      6.66 o
   1   2   4      926.66      971.49     11.34 o
   2   2   4        1.93        4.07      0.90 o
   3   2   4      353.88      382.53     22.21 o
   4   2   4      683.88      768.32     16.82 o
   5   2   4       15.50       13.88      2.79 o
   6   2   4       85.48       90.39      9.82 o
   7   2   4        5.97        5.97      9.28 o
   8   2   4      205.74      214.00     17.07 o
   9   2   4        4.25       14.11      4.68 o
  10   2   4       25.04       35.25      6.33 o
  11   2   4        0.00        8.24      7.73 o
  12   2   4       82.63       95.44     10.15 o
 -11   3   4        1.52        7.18      2.81 o
 -10   3   4       23.77       23.58      4.82 o
  -9   3   4       10.17       15.64      4.03 o
  -8   3   4        0.16        6.81      2.22 o
  -7   3   4        4.76        8.43      3.05 o
  -6   3   4      295.98      310.79     11.69 o
  -5   3   4        0.97        3.00      2.29 o
  -4   3   4        4.53        4.02      1.69 o
  -3   3   4       64.33       57.16      3.20 o
  -2   3   4        8.39       11.04      2.61 o
  -1   3   4        0.13        0.79      2.13 o
   0   3   4      238.86      213.58     21.24 o
   1   3   4       47.78       37.88      2.58 o
   2   3   4       35.80       37.79      5.76 o
   3   3   4        1.35        5.50      6.07 o
   4   3   4       88.20       80.30     16.09 o
   5   3   4        0.68        0.02      2.24 o
   6   3   4      110.11      132.65     15.08 o
   7   3   4        1.79        5.24      2.33 o
   8   3   4      201.33      195.53     12.45 o
   9   3   4        0.50        7.08      4.78 o
  10   3   4       19.10        9.82      3.92 o
  -8   4   4        0.95        6.45      4.93 o
  -7   4   4       18.20       16.16      3.95 o
  -6   4   4       67.87       48.56      5.30 o
  -5   4   4       51.36       53.87      6.50 o
  -4   4   4        0.40        2.21      2.09 o
  -3   4   4        0.15        4.46      1.46 o
  -2   4   4        4.06        4.27      1.63 o
  -1   4   4      296.01      366.41     25.60 o
   0   4   4       51.12       55.05      5.86 o
   1   4   4      143.24      150.09     11.08 o
   2   4   4        1.47        5.00      3.29 o
   3   4   4       44.51       38.64      4.03 o
   4   4   4       15.71       15.31      5.99 o
   5   4   4        0.06       -0.73      2.05 o
   6   4   4      413.35      466.61     19.34 o
   7   4   4       50.52       51.38      6.47 o
   8   4   4        0.30        2.82      1.56 o
  -4   5   4        4.40        7.28      3.77 o
  -3   5   4        0.22        4.85      3.66 o
  -2   5   4       57.37       47.91      4.38 o
  -1   5   4       93.63      102.79      7.94 o
   0   5   4       14.76       12.52      2.77 o
   1   5   4        8.41       13.44      2.92 o
   2   5   4       73.64       95.04     10.14 o
   3   5   4        0.02       11.43      3.49 o
 -13   1   5      114.32      123.52     13.19 o
 -12   1   5        0.16        6.96      3.55 o
 -11   1   5        5.24       11.44      3.25 o
 -10   1   5       86.26       76.25      7.36 o
  -9   1   5        3.47       12.53      5.63 o
  -8   1   5      575.54      576.88     23.23 o
  -7   1   5       10.48       15.82      3.31 o
  -6   1   5        0.25        5.49      2.59 o
  -5   1   5      542.66      575.84      9.76 o
  -4   1   5      524.02      544.86      9.03 o
  -3   1   5      334.18      313.73      9.39 o
  -2   1   5     1237.38     1190.94     15.55 o
  -1   1   5    12020.88    11470.73   1021.68 o
   0   1   5      106.24       81.12      4.88 o
   1   1   5      236.32      203.39     11.02 o
   2   1   5     2037.07     2113.92     44.71 o
   3   1   5      281.08      284.56     10.75 o
   4   1   5      688.26      674.50     15.92 o
   5   1   5       21.72       26.86      4.56 o
   6   1   5       72.10       52.07     12.22 o
   7   1   5        0.04        9.80      4.96 o
   8   1   5       36.70       28.74      6.14 o
   9   1   5       28.57       22.98      6.16 o
  10   1   5       17.21       15.91      5.40 o
  11   1   5        2.14       15.78      5.64 o
  12   1   5        4.95       12.93      6.64 o
  13   1   5       86.24       83.38     14.97 o
 -12   2   5       17.07       24.83      5.42 o
 -11   2   5       81.45       85.93     11.15 o
 -10   2   5       69.76       72.82      5.47 o
  -9   2   5        5.34        6.98      2.55 o
  -8   2   5      699.31      708.90     18.28 o
  -7   2   5       25.25       27.42      4.84 o
  -6   2   5       96.19       83.82      8.20 o
  -5   2   5        8.62       16.76      3.23 o
  -4   2   5      248.72      252.94      5.40 o
  -3   2   5     9805.58    10431.37    166.00 o
  -2   2   5      109.39      113.93      7.65 o
  -1   2   5       77.06       69.73      2.97 o
   0   2   5      524.07      531.95     17.29 o
   1   2   5      106.97       92.40      5.45 o
   2   2   5      473.92      499.06      7.24 o
   3   2   5        3.54        5.67      2.79 o
   4   2   5       96.45      137.87      8.27 o
   5   2   5      134.74      128.78      6.51 o
   6   2   5        5.83        9.71      5.04 o
   7   2   5        0.09        2.29      2.74 o
   8   2   5      526.39      557.44     37.31 o
   9   2   5      116.76      121.73     13.63 o
  10   2   5      103.35      107.05     16.60 o
  11   2   5       38.43       29.22      7.34 o
  12   2   5        4.13        4.42      4.17 o
 -11   3   5        8.78       15.55      3.66 o
 -10   3   5       84.83       77.09      5.63 o
  -9   3   5        0.53        0.92      3.57 o
  -8   3   5       59.59       55.47      5.06 o
  -7   3   5       40.11       36.63      6.25 o
  -6   3   5        2.24       -0.75      4.75 o
  -5   3   5      102.43      113.43     10.45 o
  -4   3   5       10.68       10.33      1.67 o
  -3   3   5      440.13      421.24     23.37 o
  -2   3   5       44.24       58.10      6.84 o
  -1   3   5       97.57      101.28      8.13 o
   0   3   5       73.70       57.98      6.51 o
   1   3   5      112.16       92.62      5.47 o
   2   3   5        6.02        7.30      2.64 o
   3   3   5      287.57      310.67     29.08 o
   4   3   5       53.47       54.08      5.77 o
   5   3   5        3.39        5.60      2.60 o
   6   3   5      303.35      341.23     11.54 o
   7   3   5       97.94      105.03     11.82 o
   8   3   5      162.25      187.11     13.72 o
   9   3   5       28.92       14.68      6.56 o
  10   3   5       71.27       73.76      6.72 o
  -8   4   5        1.17        7.27      4.38 o
  -7   4   5       20.67       16.36      5.36 o
  -6   4   5       43.41       30.32      6.79 o
  -5   4   5       69.65       73.11      9.38 o
  -4   4   5        0.03        7.60      4.57 o
  -3   4   5      131.71      166.45     12.08 o
  -2   4   5       18.37       15.06      4.79 o
  -1   4   5        4.90        2.61      1.21 o
   0   4   5      261.68      325.41     21.10 o
   1   4   5       29.88       28.01      6.13 o
   2   4   5        8.68        7.00      2.36 o
   3   4   5        0.09        1.29      1.09 o
   4   4   5      112.86      115.95     10.24 o
   5   4   5       84.26       78.07      7.17 o
   6   4   5      155.55      155.84     11.48 o
   7   4   5       40.48       34.04      5.28 o
   8   4   5      119.90      137.23     10.27 o
  -3   5   5      124.71      131.02     13.04 o
  -2   5   5       40.14       44.71      7.50 o
  -1   5   5        2.18        6.35      3.04 o
   0   5   5       50.12       45.72      6.09 o
   1   5   5      115.26      129.21     13.00 o
   2   5   5       19.78       16.23      3.68 o
   3   5   5       83.02       75.26      9.85 o
 -13   0   6        6.18        5.28      5.16 o
 -12   0   6      395.02      346.60     69.92 o
 -11   0   6      304.97      320.26     51.37 o
 -10   0   6      104.78       73.04     12.39 o
  -9   0   6      104.49       91.73     13.31 o
  -8   0   6       50.20       44.54     12.30 o
  -7   0   6      382.27      353.07     10.75 o
  -6   0   6      998.84     1040.04     15.63 o
  -5   0   6        9.11       19.14      5.48 o
  -4   0   6      675.38      685.41     12.02 o
  -3   0   6      106.70      103.12      6.04 o
  -2   0   6     2335.03     1961.86     41.60 o
  -1   0   6      270.64      220.13     11.88 o
   0   0   6     1942.65     1708.55     41.26 o
   1   0   6      110.77      125.88     10.57 o
   2   0   6      919.28      868.64     14.90 o
   3   0   6      448.02      402.67     20.27 o
   4   0   6      453.93      525.91     37.04 o
   5   0   6      265.92      296.79     23.06 o
   6   0   6      133.61      114.36     16.60 o
   7   0   6      550.96      621.81     53.73 o
   8   0   6       50.35       60.40      9.68 o
   9   0   6       95.42      111.86     14.00 o
  10   0   6       16.53        9.31      4.76 o
  11   0   6      318.88      309.92     36.53 o
  13   0   6       12.37       27.98     10.76 o
 -13   1   6        6.55        3.54      2.73 o
 -12   1   6       15.17       12.58      4.99 o
 -11   1   6      248.26      270.03     30.94 o
 -10   1   6     1403.25     1488.23     31.51 o
  -9   1   6       24.42       32.53      5.55 o
  -8   1   6       32.72       32.02      6.28 o
  -7   1   6       86.70       77.51      8.04 o
  -6   1   6      174.79      187.54      6.87 o
  -5   1   6      199.59      169.70      7.21 o
  -4   1   6     1390.07     1424.95     35.07 o
  -3   1   6     1833.59     1948.89     24.47 o
  -2   1   6     2978.99     2990.15     43.73 o
  -1   1   6      855.14      757.95      9.99 o
   0   1   6       61.12       43.20      3.08 o
   1   1   6       62.33       58.45      4.71 o
   2   1   6      438.44      489.03     20.10 o
   3   1   6      196.84      186.34     13.22 o
   4   1   6      317.26      323.28     12.28 o
   5   1   6        1.87       10.21      3.14 o
   6   1   6      613.19      609.39     21.48 o
   7   1   6       18.02       15.79      5.94 o
   8   1   6        0.78       24.57      8.52 o
   9   1   6        4.77        3.57      3.68 o
  10   1   6      124.96      116.56     11.31 o
  11   1   6       39.33       55.49     24.66 o
  12   1   6        2.10       15.82      5.72 o
 -12   2   6       25.78       30.05      5.81 o
 -11   2   6       28.55       32.95      5.55 o
 -10   2   6       10.48       12.34      3.30 o
  -9   2   6      380.24      377.84     33.16 o
  -8   2   6       89.50       83.59      7.61 o
  -7   2   6      300.28      313.12     15.77 o
  -6   2   6       16.71       17.73      4.67 o
  -5   2   6      127.44      119.34      4.71 o
  -4   2   6       92.04       78.53      6.49 o
  -3   2   6      853.80      838.00     14.90 o
  -2   2   6       60.57       63.46      6.67 o
  -1   2   6       61.72       62.03      2.90 o
   0   2   6       22.74       23.86      1.79 o
   1   2   6      203.09      197.77      7.63 o
   2   2   6       88.23       82.83      8.80 o
   3   2   6      208.55      208.82     16.54 o
   4   2   6      331.26      393.23     28.92 o
   5   2   6        8.67        4.85      6.30 o
   6   2   6       29.67       40.86      7.45 o
   7   2   6      346.13      382.93     37.51 o
   8   2   6       98.68      108.70     10.62 o
   9   2   6        1.98        4.08      5.45 o
  10   2   6      205.49      200.85     26.79 o
  11   2   6       27.37       28.99      7.49 o
  12   2   6        1.76        1.21      5.51 o
 -11   3   6       16.16       21.05      5.05 o
 -10   3   6        5.50        7.36      2.82 o
  -9   3   6       16.16       21.07      6.55 o
  -8   3   6       48.83       57.24      6.91 o
  -7   3   6       32.50       37.50      7.54 o
  -6   3   6       18.44       13.63      3.55 o
  -5   3   6      493.07      521.88     11.14 o
  -4   3   6        0.26        3.82      1.80 o
  -3   3   6       70.74       78.03      7.66 o
  -2   3   6        2.77        0.73      1.04 o
  -1   3   6       96.20       82.89     10.73 o
   0   3   6       73.21       61.73      5.53 o
   1   3   6        0.61        1.05      0.88 o
   2   3   6      105.16      104.52      6.97 o
   3   3   6       63.52       68.69      6.54 o
   4   3   6       42.11       48.46      6.58 o
   5   3   6      129.06      147.30     11.48 o
   6   3   6      116.23      113.26      8.28 o
   7   3   6       11.24       13.41      3.63 o
   8   3   6       64.09       72.49      9.22 o
   9   3   6        2.35        9.48      4.37 o
  10   3   6        0.28        6.24      4.28 o
  -8   4   6        1.88        4.55      4.66 o
  -7   4   6        1.42        7.02      4.75 o
  -6   4   6        0.39        1.56      5.01 o
  -5   4   6       66.47       47.38      5.68 o
  -4   4   6        0.18        5.44      3.43 o
  -3   4   6       31.34       20.78      4.12 o
  -2   4   6        0.00        3.08      2.94 o
  -1   4   6       48.93       50.41      3.99 o
   0   4   6      108.17      105.38      5.79 o
   1   4   6       13.05       13.01      2.64 o
   2   4   6       14.02       15.35      3.76 o
   3   4   6        9.45       10.06      1.99 o
   4   4   6       35.89       31.99      5.24 o
   5   4   6       10.29        6.29      3.52 o
   6   4   6      141.60      144.46     12.76 o
   7   4   6      118.35      121.41      8.54 o
   8   4   6       38.43       42.58      4.69 o
  -3   5   6        7.53       11.08      3.83 o
  -2   5   6        1.32       11.80      2.97 o
  -1   5   6       58.45       64.37      7.32 o
   0   5   6       55.42       51.10      8.96 o
   1   5   6       81.45      105.16     11.10 o
   2   5   6        0.97        8.07      2.86 o
 -13   1   7       24.85       15.11      5.71 o
 -12   1   7        5.56        6.69      3.14 o
 -11   1   7       19.37       21.48      4.99 o
 -10   1   7      486.93      535.76     29.07 o
  -9   1   7        4.78       11.86      3.44 o
  -8   1   7       48.54       55.84      6.35 o
  -7   1   7        6.22       14.74      4.52 o
  -6   1   7       71.00       68.28      6.17 o
  -5   1   7       40.59       33.81      2.84 o
  -4   1   7      284.23      268.42      8.55 o
  -3   1   7     2360.96     2546.45     35.53 o
  -2   1   7     2338.83     2394.96     35.75 o
  -1   1   7      327.76      355.20     12.35 o
   0   1   7      231.21      215.74     15.43 o
   1   1   7     1923.86     1961.52     25.42 o
   2   1   7      169.89      163.41      9.10 o
   3   1   7       47.55       47.75      8.09 o
   4   1   7      728.40      795.14     16.34 o
   5   1   7      486.90      533.93     34.44 o
   6   1   7      101.22      115.98      9.00 o
   7   1   7        1.57       14.68      3.93 o
   8   1   7      236.90      255.50     23.79 o
   9   1   7      207.52      183.16     19.58 o
  10   1   7       11.12       16.99      4.29 o
  11   1   7       10.91       31.67      7.31 o
  12   1   7        0.05        9.11      3.56 o
 -12   2   7        3.13        4.28      2.52 o
 -11   2   7       10.76       16.05      4.17 o
 -10   2   7       36.86       30.76      4.92 o
  -8   2   7      149.83      176.77     17.98 o
  -7   2   7       10.01       10.43      3.27 o
  -6   2   7       18.68       15.81      5.07 o
  -5   2   7       78.79       76.87      7.59 o
  -4   2   7       58.15       74.10      6.77 o
  -3   2   7      817.25      848.34      8.83 o
  -2   2   7       89.40       78.25      7.23 o
  -1   2   7      153.43      134.93      3.58 o
   0   2   7       16.28       16.18      2.51 o
   1   2   7        0.00        1.20      0.89 o
   2   2   7      382.01      418.55     18.99 o
   3   2   7        0.50        7.85      2.34 o
   4   2   7      140.26      131.49      9.44 o
   5   2   7      345.12      381.01     19.74 o
   6   2   7      158.47      161.21     16.78 o
   7   2   7       72.36       76.26     10.30 o
   8   2   7       77.95       74.01     14.47 o
   9   2   7        1.49       17.72      5.44 o
  10   2   7      370.44      380.88     40.37 o
  11   2   7        1.71       10.84      7.59 o
 -11   3   7        1.81        7.27      2.87 o
 -10   3   7       76.75       74.79      7.80 o
  -9   3   7       28.25       30.76      4.95 o
  -8   3   7       16.13       10.68      4.17 o
  -7   3   7       77.20       71.70      4.46 o
  -6   3   7        0.02        0.33      2.87 o
  -5   3   7       27.50       20.14      3.96 o
  -4   3   7      420.86      473.49     19.01 o
  -3   3   7       96.86       82.97      7.51 o
  -2   3   7       10.66        7.60      1.55 o
  -1   3   7       59.99       56.83      3.45 o
   0   3   7       83.43       76.11      4.10 o
   1   3   7      270.19      285.45     10.64 o
   2   3   7       18.47       20.24      3.04 o
   3   3   7       43.68       36.60      7.17 o
   4   3   7       26.28       22.17      5.94 o
   5   3   7      198.03      204.86     13.78 o
   6   3   7      156.92      168.92     12.55 o
   7   3   7       87.78       77.25      8.38 o
   8   3   7      171.33      168.56     18.38 o
   9   3   7       16.49        8.03      6.19 o
  10   3   7        3.06       10.97      5.17 o
  -8   4   7        2.67        8.34      2.29 o
  -7   4   7        5.04        6.82      2.48 o
  -6   4   7        2.44        2.75      3.67 o
  -5   4   7      121.64      115.03      8.97 o
  -4   4   7        1.36        4.99      1.83 o
  -3   4   7        0.01        4.20      1.89 o
  -2   4   7      111.89       84.90     11.96 o
  -1   4   7       55.33       49.30      3.68 o
   0   4   7      163.54      166.81     16.04 o
   1   4   7       10.33        9.50      3.16 o
   2   4   7      111.67      103.20     12.66 o
   3   4   7      180.42      187.54     12.22 o
   4   4   7       62.19       52.12      5.45 o
   5   4   7        1.73        3.60      1.79 o
   6   4   7       24.47       22.09      5.46 o
   7   4   7       54.19       60.84      4.75 o
  -2   5   7       47.66       47.58      6.55 o
  -1   5   7        3.15        8.16      3.57 o
   0   5   7       16.19       23.67      4.05 o
   1   5   7       14.93       20.40      7.20 o
   2   5   7      140.64      153.72     14.43 o
 -13   0   8       28.31       35.29     11.20 o
 -12   0   8      956.47      948.94    319.27 o
 -11   0   8       34.91       24.41      9.47 o
 -10   0   8        1.76       20.20      9.45 o
  -9   0   8      306.42      332.42     17.46 o
  -8   0   8      610.23      605.79     41.85 o
  -7   0   8        2.86        7.68      4.99 o
  -6   0   8      702.19      721.48     16.16 o
  -5   0   8     1512.00     1523.98     36.23 o
  -4   0   8     2411.14     2456.73     53.19 o
  -3   0   8     2447.51     2429.15     52.05 o
  -2   0   8      199.62      165.97     10.39 o
  -1   0   8      789.78      785.05     20.13 o
   0   0   8     2685.70     2289.81     52.80 o
   1   0   8      745.54      731.50     14.40 o
   2   0   8     2370.34     2431.17     58.35 o
   3   0   8       46.23       26.21      7.86 o
   4   0   8       12.51       20.64      8.32 o
   5   0   8     1762.32     1914.47     29.85 o
   6   0   8      169.28      132.19     19.24 o
   7   0   8       37.32       39.59     11.00 o
   8   0   8        0.06       17.07      7.54 o
  10   0   8      215.60      215.53     36.50 o
  11   0   8       12.14       -0.49      7.93 o
  12   0   8       58.33       85.68     15.36 o
 -13   1   8        1.03        0.86      3.60 o
 -12   1   8        2.75       10.99      5.47 o
 -11   1   8       60.18       58.77     11.70 o
 -10   1   8       65.50       63.13     11.65 o
  -9   1   8      244.48      242.71     13.26 o
  -8   1   8        0.63        3.89      2.32 o
  -7   1   8       85.28       75.98      7.15 o
  -6   1   8       67.20       65.17      5.78 o
  -5   1   8      133.18      108.47      4.03 o
  -4   1   8      593.71      581.52     12.04 o
  -3   1   8        4.47        6.22      2.58 o
  -2   1   8       95.84      100.24      5.30 o
  -1   1   8      596.44      635.39     13.38 o
   0   1   8     3166.60     3379.75     71.25 o
   1   1   8       22.96       18.63      4.30 o
   2   1   8       13.23       10.92      3.00 o
   3   1   8      114.54      106.79     14.12 o
   4   1   8       76.81       80.04      7.07 o
   5   1   8      127.48      125.67      9.99 o
   6   1   8       74.43       92.88     18.19 o
   7   1   8      146.04      129.93     19.05 o
   8   1   8      676.46      725.41     46.40 o
   9   1   8        0.05        7.36      4.38 o
  10   1   8       38.70       41.20      6.64 o
  11   1   8        0.01        6.89      7.81 o
  12   1   8       38.26       23.71      6.02 o
 -12   2   8        1.80        7.20      3.39 o
 -11   2   8        7.21       11.77      4.34 o
 -10   2   8        0.16        0.44      2.41 o
  -9   2   8        2.59       11.35      3.49 o
  -8   2   8       38.27       31.20      4.30 o
  -7   2   8      119.61      105.75      7.10 o
  -6   2   8        0.13        2.84      3.67 o
  -5   2   8      545.56      556.87      6.43 o
  -4   2   8       89.96       75.87      6.39 o
  -3   2   8     3588.78     4030.07     34.45 o
  -2   2   8      272.41      269.20      9.23 o
  -1   2   8      283.35      310.27     12.40 o
   0   2   8        6.22        6.17      1.60 o
   1   2   8       22.74       23.30      2.47 o
   2   2   8     1277.36     1432.91     12.65 o
   3   2   8       79.82       81.15      8.30 o
   4   2   8       95.69       95.50     14.12 o
   5   2   8       20.61       20.75      3.49 o
   6   2   8       13.28       15.38      3.64 o
   7   2   8      363.77      404.97     34.45 o
   8   2   8       60.37       70.27      7.36 o
   9   2   8      390.30      431.27     47.90 o
  10   2   8       64.43       70.54     12.60 o
  11   2   8       99.44       93.02     29.91 o
 -11   3   8       73.98       73.71      5.63 o
 -10   3   8        6.75        7.95      2.86 o
  -9   3   8        8.42       10.24      3.34 o
  -8   3   8        4.90       15.26      5.57 o
  -7   3   8        0.34        2.91      1.99 o
  -6   3   8      277.69      255.73     30.11 o
  -5   3   8      331.74      336.06      9.80 o
  -4   3   8        9.64       14.55      4.19 o
  -3   3   8        2.20        3.91      2.11 o
  -2   3   8       12.34        9.11      2.18 o
  -1   3   8       86.55       73.58      4.26 o
   0   3   8        1.43        1.86      0.78 o
   1   3   8       17.49       15.98      2.52 o
   2   3   8       38.48       31.78      4.42 o
   3   3   8       75.86       74.58     11.18 o
   4   3   8       74.51       82.46      9.92 o
   5   3   8       87.77       72.18      8.02 o
   6   3   8        7.82        4.57      2.87 o
   7   3   8       43.53       35.43      6.17 o
   8   3   8       26.75       36.00     10.70 o
   9   3   8        5.80       15.47      8.14 o
  10   3   8       25.96       19.48      8.83 o
  -8   4   8        7.86       12.27      2.87 o
  -7   4   8       50.76       31.50      7.89 o
  -6   4   8       74.05       52.58      8.88 o
  -5   4   8        1.01        5.37      5.16 o
  -4   4   8       18.58       15.67      3.46 o
  -3   4   8      221.93      235.09     18.67 o
  -2   4   8       30.12       23.15      6.29 o
  -1   4   8        0.08        3.53      3.81 o
   0   4   8        3.95        2.82      3.37 o
   1   4   8      267.50      283.86     16.22 o
   2   4   8       71.23       66.26      4.92 o
   3   4   8        9.50       10.25      2.57 o
   4   4   8        1.64        4.67      2.49 o
   5   4   8       37.81       39.07     10.61 o
   6   4   8        0.46        3.12      3.12 o
   7   4   8       17.23       18.51      3.68 o
  -2   5   8        0.60        6.13      4.48 o
  -1   5   8       32.74       27.80      4.13 o
   0   5   8       67.72       66.89      6.91 o
   1   5   8        3.87        9.97      4.72 o
 -13   1   9       18.65       14.78      4.39 o
 -12   1   9        1.72        7.23      4.24 o
 -11   1   9       63.96       57.99      6.39 o
 -10   1   9      193.72      171.31     11.21 o
  -9   1   9      395.28      366.95     11.98 o
  -8   1   9        4.01        9.57      3.42 o
  -7   1   9       83.87       88.75      6.60 o
  -6   1   9      148.47      153.43     10.36 o
  -5   1   9        3.45        2.89      2.67 o
  -4   1   9        7.62       21.58      3.99 o
  -3   1   9      384.60      390.39     19.45 o
  -2   1   9       37.03       30.27      3.77 o
  -1   1   9      305.00      306.24     18.32 o
   0   1   9        0.06        4.09      2.61 o
   1   1   9      336.03      356.52     21.96 o
   2   1   9       32.89       24.47      3.22 o
   4   1   9      113.26      104.99      6.08 o
   5   1   9      255.00      249.28     23.19 o
   6   1   9        4.13        7.44      3.15 o
   7   1   9      111.61      110.50     16.25 o
   8   1   9      559.13      593.74     45.23 o
   9   1   9       33.65       32.75      6.32 o
  10   1   9      165.63      200.82     20.64 o
  11   1   9       77.83       57.26     18.91 o
  12   1   9       27.76       37.68      7.90 o
 -12   2   9        0.98        3.83      2.78 o
 -11   2   9       76.69       74.44      5.70 o
 -10   2   9        2.35        6.85      5.53 o
  -9   2   9       30.36       25.26      6.49 o
  -8   2   9       29.71       25.81      4.80 o
  -7   2   9        4.97       11.09      3.80 o
  -6   2   9      125.39      112.14      9.10 o
  -5   2   9      124.41      131.12      6.15 o
  -4   2   9        4.63        5.24      2.86 o
  -3   2   9        0.17        5.30      2.66 o
  -1   2   9       11.52       17.01      2.39 o
   0   2   9       92.83      106.79     10.21 o
   1   2   9        5.47        3.79      0.84 o
   2   2   9      465.07      409.34     17.98 o
   3   2   9      752.46      788.93     11.95 o
   4   2   9        0.45        5.98      2.29 o
   5   2   9        9.93       18.10      4.20 o
   6   2   9        9.01        8.49      3.24 o
   7   2   9        0.39        5.33      2.80 o
   8   2   9       16.29       13.76      7.82 o
   9   2   9       46.05       53.37     11.49 o
  10   2   9      100.54       96.99     10.89 o
  11   2   9        5.56       16.95      5.99 o
 -10   3   9        2.24        7.90      3.05 o
  -9   3   9       39.53       37.41      5.64 o
  -8   3   9       17.18       10.62      3.11 o
  -7   3   9       68.18       58.66      4.29 o
  -6   3   9      211.01      215.37     10.14 o
  -5   3   9      967.81     1026.98     18.93 o
  -4   3   9     1916.00     2087.06     47.52 o
  -3   3   9       46.74       46.59      9.04 o
  -2   3   9      208.61      183.90     16.01 o
  -1   3   9      281.96      250.57     18.23 o
   0   3   9      219.42      205.45     10.35 o
   1   3   9        1.10        4.36      1.57 o
   2   3   9        2.71        2.64      1.03 o
   3   3   9       42.31       42.12      4.23 o
   4   3   9        2.27        2.95      1.57 o
   5   3   9        7.73        5.21      3.85 o
   6   3   9       81.23       82.16      7.01 o
   7   3   9      202.63      236.11     20.32 o
   8   3   9      138.31      164.58     15.90 o
   9   3   9        0.13        1.21      3.86 o
  10   3   9       16.51       20.50      5.12 o
  -8   4   9       35.81       33.39      4.91 o
  -7   4   9      111.85      111.37      5.88 o
  -6   4   9       37.89       26.85      7.53 o
  -5   4   9       30.31       13.91      4.96 o
  -4   4   9       49.63       42.62      6.10 o
  -3   4   9       68.18       63.04      6.46 o
  -2   4   9      210.75      193.20     22.98 o
  -1   4   9       18.97        6.97      5.04 o
   0   4   9      132.16      117.48      9.61 o
   1   4   9      272.58      265.76     20.68 o
   2   4   9       68.75       63.26      6.07 o
   3   4   9       21.82       22.92      2.72 o
   4   4   9       48.04       44.31      8.73 o
   5   4   9        2.78        5.93      4.34 o
   6   4   9       33.11       34.54      9.17 o
   7   4   9        3.82        8.09      3.45 o
 -13   0  10       10.72       12.82      9.24 o
 -12   0  10       22.04       27.10     10.03 o
 -11   0  10     1763.21     1270.94    541.53 o
 -10   0  10       28.67       21.69      8.56 o
  -9   0  10      270.85      259.15     13.23 o
  -8   0  10        1.24       30.14     11.58 o
  -7   0  10      954.89     1070.81     22.49 o
  -6   0  10     1472.38     1517.77     23.65 o
  -5   0  10     1732.33     1862.12     25.22 o
  -4   0  10       22.75       24.05      4.95 o
  -3   0  10      878.72      913.84     24.39 o
  -2   0  10      149.91      168.35     12.18 o
  -1   0  10       14.61       11.65      5.13 o
   0   0  10       11.16        9.28      4.20 o
   1   0  10     2179.91     2285.02     57.07 o
   2   0  10      303.05      322.17     18.71 o
   3   0  10      297.36      336.81     30.47 o
   4   0  10        4.42       20.87      8.61 o
   5   0  10      573.65      615.30     19.57 o
   6   0  10      704.28      704.66     60.84 o
   7   0  10      163.94      166.36     22.35 o
   8   0  10      215.59      212.54     24.98 o
   9   0  10       10.99       22.07      7.89 o
  11   0  10      149.44      155.08     19.44 o
  12   0  10       20.75       23.65     10.47 o
 -13   1  10        7.03        5.41      3.57 o
 -12   1  10       25.39       21.57      8.85 o
 -11   1  10       18.46       26.29      6.48 o
 -10   1  10      106.00       93.75     11.92 o
  -9   1  10      297.93      293.41     16.77 o
  -8   1  10       59.49       62.86      6.67 o
  -7   1  10      139.61      107.65      8.25 o
  -6   1  10      579.43      551.56     16.07 o
  -5   1  10      315.06      325.77      8.83 o
  -4   1  10      490.36      485.00     16.35 o
  -3   1  10      287.30      308.07     13.99 o
  -2   1  10      829.57      886.85     16.92 o
  -1   1  10       45.28       64.42      6.30 o
   0   1  10      284.58      289.47     20.00 o
   1   1  10      479.64      492.99     15.15 o
   2   1  10      181.76      160.28     12.17 o
   3   1  10      424.42      475.63     24.89 o
   4   1  10        3.57        6.27      3.56 o
   5   1  10      141.20      150.26     12.16 o
   6   1  10      150.62      141.57     19.35 o
   7   1  10      142.36      151.44     20.14 o
   8   1  10        7.58       16.17      4.74 o
   9   1  10      173.89      182.88     19.02 o
  10   1  10       30.72       19.17      5.88 o
  11   1  10       13.27       10.02      5.00 o
  12   1  10        1.72       13.68      9.29 o
 -12   2  10        2.26       11.22      3.77 o
 -11   2  10        0.15        2.51      9.20 o
 -10   2  10      118.06      136.17     19.57 o
  -9   2  10        0.96        3.82      2.83 o
  -8   2  10       15.40        6.52      2.67 o
  -7   2  10        1.36        9.80      3.64 o
  -6   2  10       46.58       36.03      5.65 o
  -5   2  10      240.64      216.87     10.70 o
  -4   2  10       18.52       11.93      7.61 o
  -3   2  10      685.75      763.68     11.38 o
  -2   2  10      131.07      152.02      9.28 o
  -1   2  10       48.78       47.29      5.97 o
   0   2  10       52.08       60.95      7.41 o
   1   2  10      245.35      276.53     16.05 o
   2   2  10       34.56       34.69      4.62 o
   3   2  10       53.40       53.01      7.50 o
   4   2  10        5.87        6.34      3.43 o
   5   2  10      459.27      501.56     23.80 o
   6   2  10       31.04       48.56      6.83 o
   7   2  10       60.97       77.05     10.10 o
   8   2  10       54.75       48.45      5.28 o
   9   2  10      125.15      108.25     12.10 o
  10   2  10       32.56       18.53      5.51 o
  11   2  10        2.32       12.28      3.69 o
 -10   3  10       50.52       52.95      6.90 o
  -9   3  10        2.92        3.27      2.14 o
  -8   3  10       12.49       14.67      4.70 o
  -7   3  10        1.67        6.62      4.09 o
  -6   3  10       37.60       35.20      5.89 o
  -5   3  10       40.56       38.25      4.19 o
  -4   3  10      858.04      920.74     24.22 o
  -3   3  10       31.61       32.69      4.39 o
  -2   3  10      218.39      182.12     17.57 o
  -1   3  10      342.94      359.64     23.14 o
   0   3  10       29.71       25.60      4.45 o
   1   3  10      282.98      273.11     12.77 o
   2   3  10       10.78        8.87      2.40 o
   3   3  10      176.27      181.76     11.88 o
   4   3  10       35.15       41.49      5.06 o
   5   3  10        1.26        6.78      2.62 o
   6   3  10       38.68       40.25      5.57 o
   7   3  10       10.46        7.35      3.46 o
   8   3  10       16.76       13.66      3.80 o
   9   3  10       10.55        6.75      3.12 o
  -7   4  10        8.19       10.38      3.46 o
  -6   4  10      291.34      261.18     13.10 o
  -5   4  10        9.82        7.48      4.40 o
  -4   4  10       44.27       32.40      5.09 o
  -3   4  10        9.42        5.74      2.91 o
  -2   4  10       74.20       58.82      7.78 o
  -1   4  10        1.20        4.55      2.35 o
   0   4  10      140.20      136.36      8.07 o
   1   4  10       91.88       80.39     10.71 o
   2   4  10       88.12       77.21      9.56 o
   3   4  10       37.01       31.42      7.30 o
   4   4  10        3.06        6.11      1.72 o
   5   4  10       77.00       67.42      6.70 o
   6   4  10        5.66        6.54      3.39 o
   7   4  10        0.00        5.65      2.35 o
 -12   1  11        0.38       14.08      5.44 o
 -11   1  11        0.10        0.34      8.78 o
 -10   1  11        1.55       -2.74      5.16 o
  -9   1  11       28.14       27.83     10.47 o
  -8   1  11       53.91       42.83      5.88 o
  -7   1  11       50.10       45.55      7.92 o
  -6   1  11      160.57      165.82     12.28 o
  -5   1  11      197.68      197.71      7.66 o
  -4   1  11      159.04      165.60     11.57 o
  -3   1  11        7.11        6.89      3.13 o
  -2   1  11       70.39       68.23      8.64 o
  -1   1  11       71.60       81.19      9.17 o
   0   1  11       10.82       16.24      3.56 o
   1   1  11       87.54       89.77      8.97 o
   2   1  11      799.27      821.36     24.50 o
   3   1  11       38.42       31.76      5.78 o
   4   1  11       49.86       36.02      5.27 o
   5   1  11      153.17      134.81      8.86 o
   6   1  11        6.12        0.94      4.82 o
   7   1  11       36.67       45.97     12.26 o
   8   1  11       11.71        6.12      5.45 o
   9   1  11       98.02      103.03     15.39 o
  10   1  11        4.82       -1.37      5.42 o
  11   1  11        3.42       17.40      5.61 o
 -12   2  11       27.75       31.29      5.58 o
 -11   2  11        7.40       13.20      3.70 o
 -10   2  11        1.87        4.17      3.23 o
  -9   2  11        0.00        2.86      2.79 o
  -8   2  11      197.87      176.88     11.26 o
  -7   2  11        9.19        3.86      4.60 o
  -6   2  11      104.53       91.40     11.38 o
  -5   2  11       56.97       56.83      7.57 o
  -4   2  11        4.53        5.47      3.01 o
  -3   2  11      166.20      189.05     12.88 o
  -2   2  11      262.89      293.13     27.39 o
  -1   2  11      203.54      215.62     17.00 o
   0   2  11       15.34       14.81      3.91 o
   1   2  11      154.03      149.09      9.90 o
   2   2  11      377.03      421.22     11.92 o
   3   2  11      175.34      198.86     13.76 o
   4   2  11      269.52      272.55     17.02 o
   5   2  11      156.92      162.13     11.73 o
   6   2  11       13.55       15.66      3.77 o
   7   2  11      210.87      222.12     22.61 o
   8   2  11      169.88      169.13     17.41 o
   9   2  11       30.16       17.03      4.79 o
  10   2  11       28.34       33.84     10.02 o
  11   2  11       91.59       99.78     12.89 o
 -10   3  11        3.75        5.65      4.32 o
  -9   3  11       12.76       13.12      3.85 o
  -8   3  11       13.21       21.72      4.25 o
  -7   3  11        2.90        5.97      6.02 o
  -6   3  11        0.21        1.87      1.36 o
  -5   3  11       22.09       13.55      2.72 o
  -4   3  11       13.39        8.20      3.65 o
  -3   3  11      509.44      511.63     18.39 o
  -2   3  11      172.12      159.35     11.75 o
  -1   3  11      130.03      128.68      8.57 o
   0   3  11      298.26      261.23     13.06 o
   1   3  11        3.18        0.91      1.74 o
   2   3  11      275.45      242.48     16.77 o
   3   3  11        4.19        6.33      1.83 o
   4   3  11        2.06       10.76      3.80 o
   5   3  11      323.21      350.75     23.83 o
   6   3  11       65.95       70.22      7.73 o
   7   3  11      337.34      311.57     28.54 o
   8   3  11      149.63      118.30     14.45 o
   9   3  11        3.16        8.32      5.52 o
  -7   4  11        0.02        4.10      2.42 o
  -6   4  11        0.02        6.65      2.11 o
  -5   4  11       13.27       11.80      4.61 o
  -4   4  11       47.33       43.54      7.67 o
  -3   4  11       32.25       29.62      7.41 o
  -2   4  11        5.86       12.82      7.70 o
  -1   4  11      119.74      119.88     15.05 o
   0   4  11        1.42        0.43      3.11 o
   1   4  11        0.69        0.36      1.67 o
   2   4  11      191.00      173.60     13.85 o
   3   4  11      121.96      102.04     12.97 o
   4   4  11      239.76      228.84     24.50 o
   5   4  11        2.99        5.88      1.67 o
   6   4  11        6.34       10.13      2.16 o
 -12   0  12        0.10        2.79      5.85 o
 -11   0  12      545.78      638.09     46.80 o
 -10   0  12        6.05        8.27      7.84 o
  -9   0  12       24.45       25.43      8.97 o
  -8   0  12        9.63       27.03     10.54 o
  -7   0  12       88.82       90.88     12.01 o
  -6   0  12      185.70      182.60     11.00 o
  -5   0  12       50.57       38.04      7.67 o
  -4   0  12     1122.85     1204.91     21.46 o
  -3   0  12      133.97      142.68      8.72 o
  -2   0  12      557.64      656.23     20.49 o
  -1   0  12     2389.16     2563.00     57.70 o
   0   0  12     2331.88     2438.21     54.73 o
   1   0  12      536.81      574.73     15.91 o
   2   0  12      518.91      597.09     32.54 o
   3   0  12       38.94       51.17      7.74 o
   4   0  12       14.74       23.65     10.27 o
   5   0  12      123.57       92.86     30.32 o
   6   0  12       25.98        9.79      8.16 o
   7   0  12     2390.68     2489.46    622.13 o
   8   0  12       15.38       23.46      9.57 o
   9   0  12       90.73       48.45     10.68 o
  10   0  12       16.68       17.96      9.25 o
  11   0  12        5.70       10.14      8.16 o
 -12   1  12        2.73        1.50      3.61 o
 -11   1  12       18.45       22.26      8.05 o
 -10   1  12       48.10       37.38      7.35 o
  -9   1  12        1.28       10.35      4.19 o
  -8   1  12       29.37       19.64     10.74 o
  -7   1  12       85.17       78.57      7.38 o
  -6   1  12       27.13       26.57      6.63 o
  -5   1  12       13.21       17.69      9.14 o
  -4   1  12      275.42      252.54      8.09 o
  -3   1  12      268.39      275.24     12.55 o
  -2   1  12      120.05      122.99     15.19 o
  -1   1  12      498.56      443.23     14.90 o
   0   1  12       49.63       41.48      3.71 o
   1   1  12      164.62      194.31     14.51 o
   2   1  12        0.26        0.38      3.81 o
   3   1  12      102.19       93.02     15.16 o
   4   1  12      317.93      303.55     14.59 o
   5   1  12       17.62       20.84     11.49 o
   6   1  12        2.14        9.87      5.62 o
   7   1  12        4.67       10.53      4.95 o
   8   1  12      439.71      461.92     49.29 o
   9   1  12      311.04      319.99     37.08 o
  10   1  12        2.29       13.54      7.40 o
  11   1  12        3.80       12.25      6.36 o
 -11   2  12        1.15        9.36      6.79 o
 -10   2  12       47.99       32.11      5.59 o
  -9   2  12        0.04        4.29      3.91 o
  -8   2  12      141.26       94.56      7.73 o
  -7   2  12       15.18        7.12      3.29 o
  -6   2  12        0.05        7.36      3.66 o
  -5   2  12       56.60       47.55      9.26 o
  -4   2  12      349.46      401.78     20.67 o
  -3   2  12        0.20        6.40      3.10 o
  -2   2  12        3.99        4.82      5.22 o
  -1   2  12       68.66       63.49      7.89 o
   0   2  12      612.67      607.49     18.23 o
   1   2  12       35.66       33.81      7.06 o
   2   2  12       10.06       18.59      3.82 o
   3   2  12       56.37       53.14      6.62 o
   4   2  12       79.36       70.76     11.33 o
   5   2  12        8.41       10.65      3.81 o
   6   2  12      195.87      207.99     11.25 o
   7   2  12       21.76       12.75      8.31 o
   8   2  12       82.10       81.25     13.08 o
   9   2  12        0.22       11.80      8.74 o
  10   2  12       36.89       39.41      7.86 o
 -10   3  12       13.65       20.09      4.63 o
  -9   3  12       25.76       16.53      7.70 o
  -8   3  12       39.40       42.04      6.70 o
  -7   3  12        1.48        9.44      4.23 o
  -6   3  12        0.00        4.36      1.95 o
  -5   3  12      108.60       97.33      5.18 o
  -4   3  12      155.77      162.50     13.69 o
  -3   3  12        0.30        1.17      2.36 o
  -2   3  12       44.75       40.24      5.38 o
  -1   3  12        2.75        3.99      3.55 o
   0   3  12      109.08      106.73     10.52 o
   1   3  12       92.68       89.93      8.71 o
   2   3  12        4.44        4.61      1.78 o
   3   3  12       59.54       42.68      8.98 o
   4   3  12       52.65       40.71      5.98 o
   5   3  12       11.23        7.03      3.71 o
   6   3  12       96.86       88.37     11.74 o
   7   3  12       35.17       35.83      6.78 o
   8   3  12        0.66        7.40      6.59 o
   9   3  12       19.76       17.08      5.67 o
  -7   4  12       22.89        8.14      5.79 o
  -6   4  12      169.31      140.97     10.07 o
  -5   4  12      144.60      107.73      8.12 o
  -4   4  12       67.61       61.35      6.00 o
  -3   4  12        1.01        8.05      2.57 o
  -2   4  12        0.02        7.51      3.38 o
  -1   4  12       28.09       24.48      6.33 o
   0   4  12        9.44        9.15      2.46 o
   1   4  12      155.79      125.15     11.71 o
   2   4  12      162.13      151.36     14.29 o
   3   4  12        0.64        5.93      2.60 o
   4   4  12       11.77       13.70      3.67 o
   5   4  12       93.37      100.39     12.82 o
   6   4  12       18.16       11.60      3.21 o
 -12   1  13       10.28        3.27      3.67 o
 -11   1  13       31.47       32.44      7.66 o
 -10   1  13       17.19       16.64      5.19 o
  -9   1  13       33.48       31.67      8.27 o
  -8   1  13       34.81       30.53      6.48 o
  -7   1  13       21.67       19.58      5.67 o
  -6   1  13      503.52      482.98     24.65 o
  -5   1  13       13.02       12.80      4.28 o
  -4   1  13       30.79       25.92      5.56 o
  -2   1  13       58.75       56.96      7.57 o
  -1   1  13      140.07      172.50     14.65 o
   0   1  13     1045.21     1009.69      6.64 o
   1   1  13      353.79      368.43     14.46 o
   2   1  13        2.60       12.92      5.59 o
   3   1  13        0.07        0.42      3.68 o
   4   1  13        3.46        2.72      3.07 o
   5   1  13       93.72       79.49      8.67 o
   6   1  13        0.16       20.48      7.76 o
   7   1  13        3.09        2.45      4.83 o
   8   1  13      255.11      241.59     24.33 o
   9   1  13      264.61      257.98     27.90 o
  10   1  13       29.34       27.51     10.41 o
  11   1  13       72.13       84.73     11.28 o
 -11   2  13        2.31        8.37      4.68 o
 -10   2  13        4.39       15.45      5.63 o
  -9   2  13       69.21       66.32      8.10 o
  -8   2  13       25.98       16.25      6.78 o
  -7   2  13      172.15      171.75     12.01 o
  -6   2  13      463.57      477.89     15.41 o
  -5   2  13       15.00       23.76      9.16 o
  -4   2  13       32.26       46.84      8.60 o
  -3   2  13      240.13      245.79     23.79 o
  -2   2  13      572.98      594.95     58.35 o
  -1   2  13       78.78      103.82     12.57 o
   0   2  13       16.21       12.17      3.69 o
   1   2  13       73.72       77.64      7.02 o
   2   2  13      152.53      163.70     14.50 o
   3   2  13        4.93       10.58      3.03 o
   4   2  13       73.44       40.97      7.96 o
   5   2  13       73.70       62.20     12.91 o
   6   2  13        1.38        4.22      3.75 o
   7   2  13      158.00      166.49     19.72 o
   8   2  13       12.05       12.72      5.26 o
   9   2  13        4.38        4.20      4.57 o
  10   2  13        1.79       16.78      4.49 o
  -9   3  13       39.30       52.93     11.04 o
  -8   3  13        2.28        0.14      2.99 o
  -7   3  13        0.65       14.90      4.85 o
  -6   3  13      342.62      356.89     22.16 o
  -5   3  13      253.33      250.91     26.92 o
  -4   3  13      230.62      233.27     21.36 o
  -3   3  13      849.99      892.23     31.90 o
  -2   3  13        0.05        1.44      2.01 o
  -1   3  13      241.82      218.22     16.06 o
   0   3  13      320.27      285.71     23.82 o
   1   3  13      214.33      213.61      9.38 o
   2   3  13       56.70       51.66      5.94 o
   3   3  13        0.83       10.69      3.06 o
   4   3  13        9.73        2.78      2.28 o
   5   3  13       87.04       79.82      9.14 o
   6   3  13        5.26       15.28      3.68 o
   7   3  13        3.08        6.13      6.01 o
   8   3  13       17.70       16.46      8.18 o
  -6   4  13      479.90      609.53    118.85 o
  -5   4  13       17.32       10.66      3.00 o
  -4   4  13       18.04        9.99      2.82 o
  -3   4  13        3.03        1.36      2.68 o
  -2   4  13       40.34       34.70      7.37 o
  -1   4  13       40.05       27.44      4.28 o
   0   4  13       69.41       65.53      9.74 o
   1   4  13       40.51       24.96      5.98 o
   2   4  13        0.15       -0.13      1.58 o
   3   4  13        0.91        0.34      1.66 o
   4   4  13       42.13       37.47      6.53 o
   5   4  13      101.00      109.93     15.92 o
 -12   0  14       45.14       44.94      9.07 o
 -11   0  14        5.02       -8.36      6.23 o
 -10   0  14      319.80      376.37     30.22 o
  -9   0  14        0.32        3.69      5.57 o
  -8   0  14       17.15       23.51     10.22 o
  -7   0  14      192.98      156.35     46.50 o
  -6   0  14      205.40      212.03     18.07 o
  -5   0  14      664.54      705.34     19.21 o
  -4   0  14      452.31      494.23     16.43 o
  -3   0  14      312.64      366.55     16.42 o
  -2   0  14      854.56      886.29     19.83 o
  -1   0  14       54.22       51.84      8.83 o
   0   0  14       67.22       89.99     29.02 o
   1   0  14       90.71       97.45      8.76 o
   2   0  14     1081.21     1175.97     43.07 o
   3   0  14      254.50      270.44     29.04 o
   5   0  14       42.47       42.97     13.12 o
   6   0  14      832.03      827.04     37.09 o
   7   0  14     1296.02     1391.09     92.01 o
   8   0  14       68.33       77.82     14.14 o
   9   0  14      213.02      235.22     30.77 o
  10   0  14       16.98       20.38      9.20 o
  11   0  14        8.37       23.03     10.39 o
 -12   1  14       31.29       31.10      8.01 o
 -11   1  14       58.75       41.13      7.72 o
 -10   1  14       58.20       54.15      7.25 o
  -9   1  14       61.05       62.36      5.96 o
  -8   1  14        0.15        7.33      4.68 o
  -7   1  14      391.29      390.09     14.07 o
  -6   1  14      328.87      333.97     18.36 o
  -5   1  14      331.94      350.92     19.16 o
  -4   1  14      558.52      554.90     12.45 o
  -3   1  14       28.88       37.97      6.68 o
  -2   1  14        1.01        0.86      4.19 o
  -1   1  14      183.86      213.06     17.81 o
   0   1  14      395.85      335.32     33.74 o
   1   1  14      206.18      228.98     16.44 o
   2   1  14      303.43      309.35     21.81 o
   3   1  14       61.00       56.49      6.24 o
   4   1  14      669.68      735.31     36.36 o
   5   1  14      486.96      506.45     21.69 o
   6   1  14        7.59       13.02      6.29 o
   7   1  14      169.68      162.15     18.44 o
   8   1  14       12.06       19.66      6.71 o
   9   1  14       10.09        8.80      4.62 o
  10   1  14       21.35       33.82      7.72 o
  11   1  14        2.13        8.03     14.12 o
 -11   2  14       23.90       21.77      9.18 o
 -10   2  14        1.74       13.52      5.89 o
  -9   2  14      161.07      162.79     16.31 o
  -8   2  14       30.34       22.74      6.54 o
  -7   2  14       34.82       24.78      6.74 o
  -6   2  14       32.93       31.87      7.33 o
  -5   2  14       89.62       85.01     10.35 o
  -4   2  14      113.19      106.73     22.48 o
  -3   2  14      435.87      390.15     25.25 o
  -2   2  14      481.33      348.04     78.29 o
  -1   2  14       15.49       20.93      4.75 o
   0   2  14        5.24        0.93      4.09 o
   1   2  14       88.40       91.40      8.60 o
   2   2  14        2.28       10.44      2.73 o
   3   2  14       42.48       44.31     10.44 o
   4   2  14        7.79       11.72      6.01 o
   5   2  14       94.67       53.44      9.65 o
   6   2  14      129.13      118.28      8.42 o
   7   2  14        7.21        5.60      6.55 o
   8   2  14        3.30        6.66      4.32 o
   9   2  14       21.39       31.54      6.99 o
  10   2  14       15.12       31.97      7.38 o
  -9   3  14       37.77       37.13      7.34 o
  -8   3  14       23.72       14.57     14.30 o
  -7   3  14       44.72       47.52     20.56 o
  -6   3  14        0.37        1.24      2.69 o
  -5   3  14       12.38        8.03      7.38 o
  -4   3  14       47.57       52.43      5.37 o
  -3   3  14      161.37      175.34     15.26 o
  -2   3  14        0.01       -0.51      3.31 o
  -1   3  14      431.42      419.68     25.83 o
   0   3  14      487.52      505.90     25.87 o
   1   3  14       15.36        8.37      2.41 o
   2   3  14       90.59       76.27      7.51 o
   3   3  14       27.60       31.75      7.44 o
   4   3  14        0.30       11.97      3.80 o
   5   3  14        0.75        2.17      2.68 o
   6   3  14        3.18       10.83      6.44 o
   7   3  14      192.83      172.37     21.13 o
   8   3  14       36.36       35.26      8.32 o
  -6   4  14       14.69        7.03      2.93 o
  -5   4  14      330.80      278.80     25.28 o
  -4   4  14        0.10        3.53      3.93 o
  -3   4  14        0.35        3.90      1.91 o
  -2   4  14        3.95        5.71      1.75 o
  -1   4  14        7.76        5.10      2.40 o
   0   4  14       11.09        7.76      2.15 o
   1   4  14       33.28       35.54      9.82 o
   2   4  14       47.13       38.99      5.95 o
   3   4  14       23.77       19.03      6.37 o
   4   4  14        2.90        5.08      2.58 o
   5   4  14       15.45       18.97      3.64 o
 -12   1  15      108.03      111.04      9.21 o
 -11   1  15       16.11       13.39      4.98 o
 -10   1  15       11.85       19.91     10.59 o
  -9   1  15      146.30      129.97     24.21 o
  -8   1  15      121.88      126.84     10.56 o
  -7   1  15      311.99      339.70     14.17 o
  -6   1  15       34.09       25.34      6.39 o
  -5   1  15       16.80        9.33      4.69 o
  -4   1  15      146.28      146.17     14.21 o
  -3   1  15        0.64        6.23      5.08 o
  -2   1  15       17.35       27.99      5.33 o
  -1   1  15      108.56      123.33      9.95 o
   0   1  15        3.12        1.10      6.42 o
   1   1  15        0.24        5.00      2.19 o
   2   1  15       51.16       51.87      5.85 o
   3   1  15      357.18      345.28     26.09 o
   4   1  15       54.83       47.37      8.12 o
   5   1  15      319.62      304.03     10.34 o
   6   1  15      395.84      431.22     30.15 o
   7   1  15       13.51       15.32      5.17 o
   8   1  15        5.50       16.32      5.56 o
   9   1  15       32.81       24.23      5.92 o
  10   1  15        2.05       19.29      5.37 o
 -11   2  15        4.70       12.59      5.75 o
 -10   2  15        7.23        1.59      3.66 o
  -9   2  15       50.94       52.21     13.73 o
  -8   2  15       80.70       87.41      9.69 o
  -7   2  15       66.23       47.85      7.79 o
  -6   2  15        1.80        2.19      3.58 o
  -5   2  15      215.35      231.54      9.02 o
  -4   2  15      132.48      141.89      8.27 o
  -3   2  15      355.20      346.63     23.17 o
  -2   2  15      854.03      748.63     94.13 o
  -1   2  15        5.89        7.50      4.33 o
   0   2  15      156.25      169.57     15.38 o
   1   2  15       10.57        7.26      3.79 o
   2   2  15        2.24        8.27      2.94 o
   3   2  15        0.79        3.21      2.29 o
   4   2  15       20.96        8.66      8.70 o
   5   2  15      536.28      547.27     28.04 o
   6   2  15       31.13       17.33      5.62 o
   7   2  15       78.61       91.61     17.19 o
   8   2  15       85.28       96.75      9.77 o
   9   2  15       54.02       57.01      8.71 o
  -9   3  15        4.21       15.91      5.90 o
  -8   3  15        0.79        5.76      6.05 o
  -7   3  15       32.56       24.79     15.78 o
  -6   3  15        7.91       13.10      5.86 o
  -5   3  15       36.78       55.95     24.86 o
  -4   3  15       42.93       35.27     12.07 o
  -3   3  15        0.04        7.17      3.32 o
  -2   3  15        3.95        6.61      2.44 o
  -1   3  15      207.50      195.20     28.34 o
   0   3  15      341.94      313.61     28.89 o
   1   3  15      294.46      282.96     18.10 o
   2   3  15       17.41       17.67      4.67 o
   3   3  15       34.75       28.03      6.32 o
   4   3  15       11.75       14.19      5.30 o
   5   3  15       10.87       10.15      6.92 o
   6   3  15       41.32       34.10      5.74 o
   7   3  15        3.51        7.57      4.62 o
  -5   4  15        7.58        6.46      6.16 o
  -4   4  15       28.49       29.06      4.95 o
  -3   4  15        4.10       -0.41      1.61 o
  -2   4  15       42.87       27.32      7.94 o
  -1   4  15        1.86        6.48      1.87 o
   0   4  15       56.17       64.01     10.42 o
   1   4  15        1.62        5.57      2.34 o
   2   4  15       22.17       31.82      6.15 o
   3   4  15       74.10       74.14      9.39 o
   4   4  15       59.17       50.64      7.06 o
 -12   0  16       63.36       90.83     11.38 o
 -11   0  16      155.27      147.55     13.70 o
 -10   0  16        1.58        1.73      6.15 o
  -9   0  16      158.22      150.06     17.57 o
  -8   0  16      108.81       96.41     11.10 o
  -7   0  16        6.07        0.13      5.99 o
  -6   0  16       59.61       63.17     10.32 o
  -5   0  16       26.23       33.55     11.18 o
  -4   0  16       56.65       61.25      9.78 o
  -3   0  16      127.64      138.63     11.43 o
  -2   0  16      417.29      409.03     25.41 o
  -1   0  16       26.20       40.35      6.88 o
   0   0  16      844.34      857.43     65.24 o
   1   0  16        8.28       11.60      4.96 o
   2   0  16      124.30      111.29     17.11 o
   3   0  16      151.29      112.27     14.84 o
   4   0  16     1666.07     1659.66    472.32 o
   5   0  16       73.38       56.29     13.19 o
   6   0  16       66.39       50.39     12.14 o
   7   0  16       21.42       14.11      9.07 o
   8   0  16      893.31      986.67    429.47 o
   9   0  16        0.54       16.97     12.49 o
  10   0  16        2.99        5.01      6.50 o
 -11   1  16        2.61        8.65      4.41 o
 -10   1  16        6.61        5.66      6.49 o
  -9   1  16       48.67       31.29     10.29 o
  -8   1  16       10.90        5.96      5.04 o
  -7   1  16        0.81       10.82      5.24 o
  -6   1  16      148.19      138.17      8.09 o
  -5   1  16       75.60       56.02      9.23 o
  -4   1  16      100.40      106.59     10.05 o
  -3   1  16       11.59        5.09      5.13 o
  -2   1  16        3.72        5.63      2.37 o
  -1   1  16        0.29        5.54      3.83 o
   0   1  16      300.03      285.76     19.68 o
   1   1  16       16.63       13.19      3.51 o
   2   1  16        0.75        7.79      2.44 o
   3   1  16        7.65       18.63      3.87 o
   4   1  16        1.45        8.85      4.15 o
   5   1  16      788.85      778.61     34.44 o
   6   1  16       20.71       13.72      9.09 o
   7   1  16        1.98       11.40     14.83 o
   8   1  16       42.17       41.73      7.74 o
   9   1  16       34.41       27.22      7.03 o
  10   1  16       46.93       58.73     11.30 o
 -10   2  16        5.43       22.06      6.75 o
  -9   2  16        7.01        9.25      4.42 o
  -8   2  16       20.58       15.98      5.80 o
  -7   2  16       75.98       55.69      5.89 o
  -6   2  16      121.67      132.81     10.58 o
  -5   2  16        0.10        6.54      4.01 o
  -4   2  16        6.17        6.45      3.99 o
  -3   2  16      278.63      292.88     35.55 o
  -2   2  16       16.58        8.76      4.59 o
  -1   2  16      603.34      665.02     36.16 o
   0   2  16      171.46      188.95     12.28 o
   1   2  16      118.26      127.51      9.40 o
   2   2  16        1.01        9.28      3.31 o
   3   2  16       89.29       77.95     11.93 o
   4   2  16       90.41       89.61     13.62 o
   5   2  16        8.54       -2.32      4.05 o
   6   2  16        1.44        6.25      3.48 o
   7   2  16        2.07        7.36      4.26 o
   8   2  16       18.91       22.48      5.41 o
   9   2  16        0.19       20.70      6.87 o
  -8   3  16        9.11        6.19      7.04 o
  -7   3  16        4.85        3.35      3.60 o
  -6   3  16        1.63        2.91      4.86 o
  -5   3  16       26.91       26.58      5.84 o
  -4   3  16        0.12        5.54      9.71 o
  -3   3  16        6.36        7.94      2.67 o
  -2   3  16        7.28        6.03      3.17 o
  -1   3  16       16.94       18.06      4.47 o
   0   3  16        4.18        2.56      2.93 o
   1   3  16       61.82       58.51      6.89 o
   2   3  16       82.66       80.08      8.69 o
   3   3  16       10.02       13.48      4.03 o
   4   3  16       31.54       30.53     10.92 o
   5   3  16        5.44        5.20      5.95 o
   6   3  16        1.58        2.17      4.93 o
   7   3  16       81.84       67.37      8.70 o
  -5   4  16       35.67       22.55      3.82 o
  -4   4  16       27.46       34.91      4.74 o
  -3   4  16        1.80        4.05      5.05 o
  -2   4  16        0.51        2.54      7.19 o
  -1   4  16      132.92      121.27      6.42 o
   0   4  16        3.19        1.39      2.10 o
   1   4  16        5.86        2.47      2.48 o
   2   4  16       16.42        4.37      2.44 o
   3   4  16        2.67       10.74      3.21 o
 -11   1  17        0.01       -0.53      4.31 o
 -10   1  17       26.48       19.92      5.81 o
  -9   1  17       90.25       61.03     21.29 o
  -8   1  17       83.85       85.12      7.50 o
  -7   1  17      136.58      141.83     13.58 o
  -6   1  17       12.31        3.71      4.51 o
  -5   1  17       54.37       70.69      9.95 o
  -4   1  17       72.76       67.82      7.69 o
  -3   1  17      148.31      155.14     13.86 o
  -2   1  17      954.67     1053.82     69.39 o
  -1   1  17      246.23      259.58     27.38 o
   0   1  17       14.06       14.56      2.10 o
   1   1  17        0.90       10.53      5.43 o
   2   1  17        5.91       12.21      6.55 o
   3   1  17        0.06       10.13      3.49 o
   4   1  17       89.41       73.13      9.98 o
   5   1  17      163.73      171.75     11.93 o
   6   1  17      285.66      266.20     18.77 o
   7   1  17        0.07        2.67      5.80 o
   8   1  17        0.16        1.40     10.64 o
   9   1  17        3.48        6.03      3.58 o
 -10   2  17       20.82       33.46     12.25 o
  -9   2  17       72.05       59.43      7.08 o
  -8   2  17        6.39        4.07      3.73 o
  -7   2  17       63.14       60.48      8.02 o
  -6   2  17       91.13       84.31      8.06 o
  -5   2  17      163.02      162.77     12.06 o
  -4   2  17      287.13      270.68     13.89 o
  -3   2  17       60.34       48.08     20.03 o
  -2   2  17       61.96       51.54     13.94 o
  -1   2  17      413.03      425.17     26.80 o
   0   2  17       52.72       54.73      7.98 o
   1   2  17       53.16       54.38      6.06 o
   2   2  17        7.88       10.29      3.19 o
   3   2  17       14.06       18.14      5.67 o
   4   2  17      336.23      361.49     26.11 o
   5   2  17       31.35       40.59      5.67 o
   6   2  17       66.78       61.83      9.97 o
   7   2  17        0.01        0.20      4.51 o
   8   2  17       22.23       16.81      8.73 o
  -8   3  17        3.11       -0.49      3.51 o
  -7   3  17       12.70       13.16      4.15 o
  -6   3  17       45.98       55.20      7.35 o
  -5   3  17        9.92       18.71      9.75 o
  -4   3  17       56.93       41.50      7.06 o
  -3   3  17       62.03       60.50     10.34 o
  -2   3  17        2.25       -0.08      5.14 o
  -1   3  17       18.55       16.27      3.71 o
   0   3  17      183.16      191.80     17.90 o
   1   3  17        5.90       10.69      3.42 o
   2   3  17       14.24       19.15      4.77 o
   3   3  17        2.56       10.66      4.69 o
   4   3  17       64.27       66.88      7.53 o
   5   3  17      153.62      148.00     11.29 o
   6   3  17        4.60        8.57      2.63 o
  -4   4  17       10.11       19.41      4.85 o
  -3   4  17       21.53       34.52     12.16 o
  -2   4  17       10.72       14.32      3.28 o
  -1   4  17        4.44        4.70      4.42 o
   0   4  17        2.99        7.05      2.17 o
   1   4  17       97.80       76.31      7.94 o
   2   4  17       36.85       29.71      5.22 o
 -11   0  18       67.31       49.27      8.44 o
 -10   0  18       14.84       30.22     11.62 o
  -9   0  18      156.79      168.80     18.58 o
  -8   0  18      334.21      348.87     31.30 o
  -7   0  18       16.47       12.74     10.56 o
  -6   0  18      653.67      666.22     30.30 o
  -5   0  18      311.30      333.90     20.31 o
  -4   0  18      229.58      234.49     20.83 o
  -3   0  18        0.82       12.23      9.62 o
  -2   0  18      463.68      539.80     50.45 o
  -1   0  18      158.33      210.56     24.84 o
   0   0  18      128.87      106.26     21.03 o
   1   0  18       76.74       72.41     11.86 o
   2   0  18      581.21      538.90     35.78 o
   3   0  18      215.59      231.34     19.53 o
   4   0  18       40.74       65.33     12.44 o
   5   0  18      109.23       99.15     17.86 o
   6   0  18        0.08       13.07     12.66 o
   7   0  18      221.65      216.12     23.02 o
   8   0  18      104.99       85.51     18.96 o
   9   0  18        0.33        7.39      6.42 o
 -11   1  18       15.18       16.46      6.67 o
 -10   1  18       20.51       21.79      6.21 o
  -9   1  18        3.34       11.26      9.13 o
  -8   1  18       69.33       56.35      9.52 o
  -7   1  18        2.37        1.16      7.71 o
  -6   1  18      510.76      535.38     18.26 o
  -5   1  18      166.03      165.13      9.26 o
  -4   1  18        6.10       11.84      5.88 o
  -3   1  18     1395.09     1612.27     48.28 o
  -2   1  18        3.73       15.91      8.35 o
  -1   1  18        4.45        9.19      3.49 o
   0   1  18      202.36      205.62     15.01 o
   1   1  18        0.36        5.92      2.46 o
   2   1  18        1.46        6.74      7.68 o
   3   1  18       54.43       41.81      5.05 o
   4   1  18        0.13        1.66      2.81 o
   5   1  18      439.26      442.26     21.65 o
   6   1  18      448.32      513.96     47.66 o
   7   1  18       11.24       14.87     10.35 o
   8   1  18       11.20       15.64      5.54 o
   9   1  18        1.06       11.61      4.88 o
 -10   2  18        0.11        6.42      5.01 o
  -9   2  18        0.65        6.19      4.00 o
  -8   2  18       48.49       61.95      9.09 o
  -7   2  18       59.52       51.63      7.08 o
  -6   2  18       11.85       17.66     11.05 o
  -5   2  18       40.81       46.13     19.24 o
  -4   2  18       10.64        5.14      9.43 o
  -3   2  18        0.49       13.25      5.40 o
  -2   2  18      335.86      365.65     39.87 o
  -1   2  18      188.65      214.78     18.01 o
   0   2  18       35.57       44.27      5.49 o
   1   2  18        3.84        6.79      3.44 o
   2   2  18      135.01      120.26     11.31 o
   3   2  18       71.10       62.84      5.87 o
   4   2  18      196.56      202.29     18.12 o
   5   2  18       10.89        8.31      5.52 o
   6   2  18       48.10       47.50      8.69 o
   7   2  18        1.98       10.59      5.45 o
   8   2  18       39.45       46.17     13.15 o
  -7   3  18        4.94        7.96      3.55 o
  -6   3  18       32.39       28.15     14.97 o
  -5   3  18       29.51       29.84      6.22 o
  -4   3  18        2.97        4.91      3.23 o
  -3   3  18       37.59       41.97      9.16 o
  -2   3  18        1.48        5.03      2.78 o
  -1   3  18        6.61       13.01      4.20 o
   0   3  18       14.55       17.59      3.82 o
   1   3  18      117.23       96.84     15.25 o
   2   3  18       35.87       28.52      4.87 o
   3   3  18        0.00        3.30      2.40 o
   4   3  18       37.95       35.72      6.56 o
   5   3  18       15.68       10.81      8.74 o
   6   3  18        9.13        1.72      4.55 o
  -2   4  18        0.53        3.82      1.37 o
  -1   4  18       29.73       30.28      4.26 o
   0   4  18        8.47        6.52      2.53 o
 -10   1  19        4.10       12.79      5.64 o
  -9   1  19        7.15       11.42     16.58 o
  -8   1  19       66.64       51.42     16.28 o
  -7   1  19       85.69       89.78     14.02 o
  -6   1  19      135.18      125.29     10.67 o
  -5   1  19        5.45       12.83     16.54 o
  -4   1  19       23.67       21.17      7.57 o
  -3   1  19      722.24      810.12     64.27 o
  -2   1  19       12.02       19.55      6.00 o
  -1   1  19        0.00        0.91      0.84 o
   0   1  19        0.05        5.11      5.36 o
   1   1  19      347.37      339.71     16.80 o
   2   1  19       47.82       58.08      8.42 o
   3   1  19        9.95        0.72      2.86 o
   4   1  19      688.61      729.84     37.19 o
   5   1  19       50.83       40.68     11.40 o
   6   1  19       77.12       58.69      9.99 o
   7   1  19        2.90       -1.60      7.03 o
   8   1  19        8.12       12.73      4.54 o
  -9   2  19        2.46       11.37      5.23 o
  -8   2  19      107.15      103.01     25.74 o
  -7   2  19       47.07       40.72      8.51 o
  -6   2  19       42.62       30.69      6.69 o
  -5   2  19       82.35       85.89      9.76 o
  -4   2  19       20.14       25.30      7.24 o
  -3   2  19       43.98       34.76      7.03 o
  -2   2  19       88.01       84.82      8.19 o
  -1   2  19      804.70      825.18     75.43 o
   0   2  19        6.05       10.18      3.58 o
   1   2  19       19.42        9.13      3.39 o
   2   2  19        1.64       12.71      3.32 o
   3   2  19      173.85      163.50     12.57 o
   4   2  19      298.86      336.38     25.83 o
   5   2  19       10.21       12.09      4.30 o
   6   2  19      190.35      172.00     10.25 o
   7   2  19        0.54       13.66      4.75 o
  -7   3  19        5.60        0.01      3.19 o
  -6   3  19       45.75       53.46      5.28 o
  -5   3  19        0.00       -7.54      5.03 o
  -4   3  19        5.36        8.62      3.35 o
  -3   3  19        5.32        9.17     10.80 o
  -2   3  19        0.79        8.88      5.45 o
  -1   3  19       20.41       16.13      3.91 o
   0   3  19        1.43        7.08      4.24 o
   1   3  19       86.97       83.24      8.68 o
   2   3  19        9.96       14.27      4.12 o
   3   3  19        1.93       13.95      6.26 o
   4   3  19        8.11        8.91     12.28 o
   5   3  19       14.63       20.01      5.35 o
 -10   0  20       29.79       33.20     11.64 o
  -9   0  20       63.78       55.58      9.97 o
  -8   0  20      340.00      348.51     29.18 o
  -7   0  20      288.40      345.57     29.04 o
  -6   0  20      302.46      318.87     29.38 o
  -5   0  20     1161.99     1352.62    482.30 o
  -4   0  20       37.22       33.24     11.52 o
  -3   0  20        4.63        1.27      4.59 o
  -1   0  20       41.42       47.73     10.12 o
   0   0  20       89.04       93.95     18.46 o
   1   0  20      138.18      124.91      9.04 o
   2   0  20      613.90      509.04     64.28 o
   3   0  20      234.28      206.35     33.60 o
   4   0  20      405.10      424.30     65.93 o
   5   0  20      349.02      347.70     29.42 o
   6   0  20       45.56       44.36     13.11 o
   8   0  20       39.80       31.01     10.30 o
 -10   1  20       39.18       45.92     10.94 o
  -9   1  20        0.59       14.81     14.40 o
  -8   1  20       16.38       18.73      7.91 o
  -7   1  20       76.99       82.82     10.48 o
  -6   1  20        0.02        6.59      4.71 o
  -5   1  20      103.14       86.77     15.11 o
  -4   1  20      249.23      233.95     19.75 o
  -3   1  20      332.78      369.58     33.70 o
  -2   1  20      111.80      103.46     30.02 o
  -1   1  20        0.81        1.72      2.97 o
   0   1  20       83.60       64.30     12.55 o
   1   1  20       24.70       24.47      4.86 o
   2   1  20       12.85       11.78      2.98 o
   3   1  20       31.06       36.85      9.87 o
   4   1  20        6.33        2.08      3.57 o
   5   1  20       36.06       40.76      9.33 o
   6   1  20      154.96      173.84     13.08 o
   7   1  20       46.19       58.16     31.98 o
   8   1  20       30.59       36.79      8.85 o
  -9   2  20        3.62        2.21      3.82 o
  -8   2  20        5.15        9.44      4.30 o
  -7   2  20        8.82       15.18     11.43 o
  -6   2  20       32.03       31.07      7.29 o
  -5   2  20        0.06        3.16      6.76 o
  -4   2  20       43.96       45.01     20.06 o
  -3   2  20        0.07        5.65      2.47 o
  -2   2  20      269.33      293.21     31.99 o
  -1   2  20        0.09       13.62      5.35 o
   0   2  20       64.09       57.98      6.98 o
   1   2  20        8.12        8.41      2.43 o
   2   2  20       85.61       84.82     15.34 o
   3   2  20       13.35       12.20      3.61 o
   4   2  20      228.01      212.94     16.59 o
   5   2  20        2.51        2.51      3.33 o
   6   2  20       71.34       58.53      8.26 o
   7   2  20        0.68        3.04      5.46 o
  -6   3  20        0.33        7.42      2.60 o
  -5   3  20        5.43       16.41     12.12 o
  -4   3  20       32.58       31.88      6.20 o
  -3   3  20        4.09       16.57      4.07 o
  -2   3  20        0.32        6.56      3.84 o
  -1   3  20        1.53       14.11      4.33 o
   0   3  20        1.17        5.12      1.99 o
   1   3  20        0.81        3.89      2.61 o
   2   3  20       74.82       84.51      7.17 o
   3   3  20        6.64        5.57      5.36 o
   4   3  20        0.97        6.23      5.21 o
  -9   1  21      189.02      181.23     16.72 o
  -8   1  21      114.55      114.88     10.51 o
  -7   1  21        2.97        2.32      5.17 o
  -6   1  21        5.33        2.56      9.91 o
  -5   1  21        3.27        9.12      5.47 o
  -4   1  21      206.78      246.21     28.19 o
  -3   1  21       69.36       80.28      9.12 o
  -2   1  21       80.60       86.06      9.44 o
  -1   1  21       93.39       51.41      6.37 o
   0   1  21       32.43       22.49      4.14 o
   1   1  21       18.90       16.50      6.73 o
   2   1  21      268.93      292.85     24.84 o
   3   1  21       46.04       54.80      5.46 o
   4   1  21       85.58       79.64      8.61 o
   5   1  21       10.54        0.03      5.38 o
   6   1  21        5.45       24.77      9.14 o
   7   1  21       34.05       46.89      9.60 o
  -8   2  21        7.59       19.12      6.16 o
  -7   2  21       25.61       37.72      7.77 o
  -6   2  21       22.93       15.50      6.93 o
  -5   2  21        0.47        2.38      4.02 o
  -4   2  21        4.29       10.17      4.11 o
  -3   2  21       13.84       13.15      4.71 o
  -2   2  21       14.38       13.93      5.37 o
  -1   2  21       17.93       15.48      6.54 o
   0   2  21        5.93       11.68      5.60 o
   1   2  21      221.25      251.52     21.79 o
   2   2  21        2.98        9.21      3.26 o
   3   2  21        1.55        1.33      3.44 o
   4   2  21        0.02        0.80      3.05 o
   5   2  21      180.51      200.69     10.36 o
   6   2  21       34.04       34.77      6.49 o
  -5   3  21       49.54       69.37      7.87 o
  -4   3  21       43.16       50.04      5.61 o
  -3   3  21      156.32      142.73     12.34 o
  -2   3  21        5.97        4.41      7.94 o
  -1   3  21        6.78       10.77      2.34 o
   0   3  21       86.09       77.58      8.67 o
   1   3  21       26.68       16.47      4.26 o
   2   3  21      211.18      210.07     14.38 o
   3   3  21       25.05       14.75      6.83 o
  -9   0  22       68.85       68.09     12.25 o
  -8   0  22       84.43       97.37     14.11 o
  -7   0  22      401.54      454.85     28.74 o
  -6   0  22      125.12      133.31     16.13 o
  -5   0  22      333.90      379.05     31.72 o
  -4   0  22      508.57      589.24     65.27 o
  -3   0  22      139.55      170.03     25.56 o
  -2   0  22       75.40       72.89     13.23 o
  -1   0  22       69.70       62.65      8.11 o
   0   0  22       12.63       16.76      7.40 o
   1   0  22      249.69      219.21     29.78 o
   2   0  22      377.75      318.07     78.24 o
   3   0  22      337.73      336.61     53.53 o
   4   0  22        3.89       13.53      6.82 o
   5   0  22       30.92       18.16     12.20 o
   6   0  22        0.15        9.74      9.35 o
   7   0  22       55.23       62.41     10.73 o
  -9   1  22        6.67        0.95      4.63 o
  -8   1  22        0.74        4.58      4.65 o
  -7   1  22       83.48      108.72     10.16 o
  -6   1  22       11.81       18.11      7.76 o
  -5   1  22       98.70      101.94     32.18 o
  -4   1  22        0.00        9.29      4.59 o
  -3   1  22       50.47       59.24      8.78 o
  -2   1  22      140.98      184.59     19.51 o
  -1   1  22        2.41        1.58      1.17 o
   0   1  22        0.55        2.66      5.90 o
   1   1  22      368.82      367.67     35.09 o
   2   1  22      189.18      153.77     13.17 o
   3   1  22        7.83       13.45      5.54 o
   4   1  22       17.33        8.72      2.64 o
   5   1  22       14.63       12.08      6.74 o
   6   1  22       21.33       24.53      8.38 o
   7   1  22       68.06       78.18      9.12 o
  -7   2  22        1.36        6.77      6.11 o
  -6   2  22       39.14       62.76     14.90 o
  -5   2  22      101.74      119.05     13.00 o
  -4   2  22        4.42       11.20      4.21 o
  -3   2  22       23.14       38.29      9.87 o
  -2   2  22        3.42       16.23      6.57 o
  -1   2  22        9.40       11.27      7.60 o
   0   2  22       46.30       48.24      6.28 o
   1   2  22        0.00        0.90      5.60 o
   2   2  22        3.19       12.31      4.84 o
   3   2  22      103.23      106.85      9.41 o
   4   2  22        0.74        3.60      2.08 o
   5   2  22       75.92       49.21      7.39 o
  -4   3  22       71.58       78.52     11.30 o
  -3   3  22        8.18       11.10      3.75 o
  -2   3  22       21.72       27.41      5.96 o
  -1   3  22        0.61        7.72      4.43 o
   0   3  22        2.66        5.98      6.28 o
   1   3  22       20.70       12.35      3.77 o
   2   3  22       10.88       16.59      4.84 o
  -8   1  23       26.24       27.80      8.71 o
  -7   1  23        1.28       10.38      9.40 o
  -6   1  23      247.93      267.20     36.66 o
  -5   1  23        0.00        9.56      9.88 o
  -4   1  23        6.91        7.90     13.40 o
  -3   1  23       15.04       19.05      5.24 o
  -2   1  23      123.46      136.40     13.50 o
  -1   1  23       47.08       43.92      6.04 o
   0   1  23       60.44       88.00     11.87 o
   1   1  23       59.45       62.37      6.74 o
   2   1  23      252.33      251.04     21.01 o
   3   1  23        0.04       10.50      2.89 o
   4   1  23        9.82       11.70      3.31 o
   5   1  23        4.61       15.50      6.39 o
   6   1  23        5.22       17.30      7.02 o
  -7   2  23      128.55      140.64     11.91 o
  -6   2  23        9.58       20.74      6.30 o
  -5   2  23       73.15       75.56      7.69 o
  -4   2  23       27.17       40.38      8.68 o
  -3   2  23       36.89       29.84      7.45 o
  -2   2  23        5.39        4.88      4.74 o
  -1   2  23      113.30      125.49     10.90 o
   0   2  23      145.71      142.14     13.75 o
   1   2  23       12.54       12.38      2.77 o
   2   2  23       77.50       80.23      7.53 o
   3   2  23        0.16       13.76      3.40 o
   4   2  23       51.67       45.84     10.60 o
  -1   3  23        0.46        6.90      3.64 o
  -8   0  24        3.79       11.35      8.65 o
  -7   0  24       38.37       49.89     11.12 o
  -6   0  24        4.64       17.11      8.44 o
  -5   0  24      257.97      317.01     40.61 o
  -4   0  24     1828.78     2231.15    950.36 o
  -3   0  24      132.44      140.00     23.57 o
  -2   0  24       34.11       32.08      9.85 o
  -1   0  24       34.21       32.01      5.49 o
   0   0  24      169.89      132.02     31.86 o
   1   0  24        0.61       10.76      2.99 o
   2   0  24       40.47       26.20      4.68 o
   3   0  24      289.34      327.23     40.18 o
   4   0  24        6.32        7.71      5.62 o
   5   0  24       20.82       24.66     13.13 o
   6   0  24      115.33      143.01     18.20 o
  -7   1  24        0.30        8.17      7.73 o
  -6   1  24      137.36      156.18     12.07 o
  -5   1  24        0.15       -3.39      5.12 o
  -4   1  24       26.10       54.00     11.08 o
  -3   1  24      107.78      103.98     11.19 o
  -2   1  24      208.56      114.54     17.99 o
  -1   1  24      113.16      106.94     20.25 o
   0   1  24        0.03        5.61      4.88 o
   1   1  24       65.76       70.46      7.42 o
   2   1  24      142.32      121.79     20.98 o
   3   1  24        4.85        8.08      3.65 o
   4   1  24       23.30       15.74      3.83 o
   5   1  24       29.11       26.16      8.19 o
  -5   2  24       21.84       20.26      6.08 o
  -4   2  24        3.28       16.06      4.38 o
  -3   2  24        4.95        6.40      3.71 o
  -2   2  24       20.78       33.23      7.74 o
  -1   2  24       77.54       84.55      8.34 o
   0   2  24        0.39        8.25      2.85 o
   1   2  24       48.16       53.01      6.35 o
   2   2  24        1.78        7.63      3.74 o
   3   2  24       15.21       10.81      8.06 o
  -6   1  25      225.35      281.32     22.09 o
  -5   1  25       99.91      131.88     15.38 o
  -4   1  25       11.24       20.63      4.96 o
  -3   1  25       31.69       38.26      8.68 o
  -2   1  25        0.06       -3.34      5.58 o
  -1   1  25        9.21        6.97      7.11 o
   0   1  25        2.04        4.12      2.26 o
   1   1  25       24.57       18.89      6.48 o
   2   1  25        2.86        9.32      3.76 o
   3   1  25       25.77       15.70      7.61 o
   4   1  25        0.63        8.57      2.85 o
  -4   2  25        4.73       11.76      5.78 o
  -3   2  25        0.75       12.29      5.70 o
  -2   2  25       46.95       45.84      4.47 o
  -1   2  25       12.23       16.85      3.77 o
   0   2  25       38.94       39.50     10.24 o
   1   2  25       98.92       79.47      8.27 o
   2   2  25       66.37       67.45      6.24 o
  -6   0  26        0.12       -2.95      7.33 o
  -5   0  26       55.47       66.56     13.23 o
  -3   0  26       20.57        2.92      4.88 o
  -2   0  26       79.80       70.70      8.59 o
  -1   0  26       12.26       22.16     14.76 o
   0   0  26        0.23        3.26      7.25 o
   1   0  26       41.91       32.90      6.86 o
   2   0  26       29.59       13.90      6.26 o
   3   0  26      195.05      206.98     23.88 o
  -5   1  26       10.95       10.04      5.71 o
  -4   1  26        2.17        1.00      6.90 o
  -3   1  26       57.61       74.59      7.60 o
  -2   1  26        6.85       12.37      2.92 o
  -1   1  26       46.14       37.40     12.56 o
   0   1  26       17.26       19.50      4.40 o
   1   1  26        7.77       13.18      4.31 o
   2   1  26      180.79      186.66     19.40 o
   3   1  26       25.21       18.42      7.06 o
  -3   1  27        0.05       14.42      4.87 o
  -2   1  27       51.54       57.27      8.93 o
  -1   1  27       27.11       37.47      6.54 o
   0   1  27       15.23       18.72      4.21 o
   1   1  27       38.71       27.17      4.33 o
  -2   0  28       54.96       35.79      8.97 o
  -1   0  28        5.18        5.36      3.91 o
 
